# Supplementary material for: Epigenomic profiling of non-small cell lung cancer xenografts uncover LRP12 DNA methylation as predictive biomarker for carboplatin resistance
Source: Genome Med. 2018 Jul 20;10:55. doi: 10.1186/s13073-018-0562-1 (PMC6054719; doi:10.1186/s13073-018-0562-1)
Supplement: Supplementary file 1 — Table S1. Clinical characteristics of the study cohort. Table S2. Response rates of PDXs to carboplatin treatment. Table S7. Carboplatin therapy resistance-associated genes for which promoter DNA methylation is correlated to tumor volume. Table S8. Tumor suppressor genes with significant carboplatin rDMRs and differential expression. (DOC 4660 kb) [file 13073_2018_562_MOESM1_ESM.xlsx]

## Sheet: Table S1
Additional file 1: Table S1:
Patient´s data, clinical characteristics and chemosensitivity response to carboplatin treatment of the study cohort. Therapeutic response of PDXs to carboplatin revealed relative tumor volumes in %.
Sample	Gender	Smoking History	Histology	TNM stage	Prior treatment	Passage of PDX	MeDIP-Seq Primary Tumor	MeDIP-Seq normal primary tissue	MeDIP-Seq PDX	Methyl-Seq normal primary tissue	Methyl-Seq PDX	Expression Normal tissue	Expression PDX tissue	Carboplatin treatmentTumor volume [%]	Standard Deviation [%]
7064	f	Since 9 y n-s	SQC	pT3 pN0 cM0 G3 R0	-	8	-	-	-	-	-	+	+	72	51.42
7126	f	s	SQC	pT3 pN0 cM0 G2 R0	2 Cycles Cisplatin/Vinorelbine	5	-	-	-	-	-	-	-	91	23.27
7166	m	Since 11 y n-s	LCC	pT2 pN2 cM0 G3 R0	-	3	-	+	+	-	-	+	+	23	42.49
7177	m	s	SQC	ypT2 ypN2 cM0 G3 R0	5 Cycles Carboplatin/Paclitaxel	9	-	+	+	+	+	+	+	35	21.73
7187	f	s	PLC	pT3 pN0 cM0 G3 R0	-	5	-	+	+	+	+	+	+	35	15.9
7198	f	s	ADC	pT2 pN0 cM0 G3 R0	-	1	-	+	+	+	+	+	+	46	47.58
7298	m	n-s	SQC	pT2 pN2 cM0 G3 R1	-	6	-	+	+	-	-	+	+	38	44.81
7336	m	s	PLC	pT2 pN1 cM0 G3 R1	-	6	-	+	+	+	+	+	+	48	13.31
7343	f	s	SQC	pT3 pN0 cM0 G3 R1	-	6	+	+	+	-	-	+	+	13	20.81
7387	m	s	ADC	TxN2pM1	-	n.a.	-	-	-	-	-	-	+	46	39.18
7406	f	s	ADC	ypT2 ypN2 cM0 G3 R0	2 Cycles Cisplatin/Vinorelbine	5	-	+	+	-	-	+	+	35	20.1
7414	m	s	SQC	pT2 pN0 cM0 G3 R0	-	3	-	+	+	-	-	-	-	30	14.61
7433	m	s	SQC	pT3 pN2 cM0 G3 R0	-	7	-	+	+	-	-	+	+	17	4.9
7462	f	s	SQC	pT3 pN0 cM0 G3 Rx	-	4	+	+	+	-	-	+	+	39	42.49
7466	m	s	ADC	pT2 pN1 cM0 G3 R0	-	4	-	+	+	-	-	+	+	148	89.3
7506	f	s	SQC	pT2 pN1 pM1 G3 R0	-	6	-	+	+	-	-	-	+	0	3.53
7530	m	Since 5 y n-s	SCLC	ypT2 ypN1 cM0 G3 R0	2 Cycles Carboplatin/Etoposid	5	-	-	-	-	-	-	-	26	84.97
7558	f	Since 11 y n-s	ADC	pT2 pN0 cM0 G3 R0	-	4	-	+	+	-	-	-	+	5	2.26
7612	m	s	ADC	pT3 pN0 cM0 G3 R0	-	6	-	-	-	-	-	-	-	4	3.95
7668	f	s	DDC	pT2 pN0 cM1 G4 R0	-	2	-	+	+	-	-	+	+	8	10.87
7700	f	s	ADC	ypT1 ypN2 cM0 G2 R0	-	3	-	+	+	-	-	+	+	42	17.62
7747	f	s	SQC	pT3 pN0 cM0 G2 R0	-	2	-	+	+	-	-	+	+	30	41.79
7766	m	Since 20 y n-s	SQC	pT2 pN2 cM0 G3 R0	-	4	+	+	+	-	-	-	-	9	6.84
7860	m	Since 20 y n-s	SQC	pT1 pN0 cM0 G3 R0	-	7	+	+	+	+	+	+	+	86	86.5
7913	f	s	SQC	pT2 pN2 cM0 G2 R1	-	3	+	+	+	+	+	+	+	40	17.93
9313	f	s	SCLC	cT3 cN2 M1a	-	n.a.	-	-	-	-	-	-	+	-	-
9643	m	s	SQC	ypT3 ypN0 cM0 G3 R0	+	n.a.	-	+	+	-	-	+	+	78	23.34
9744	m	s	SQC	ypT4 ypN2 ypM1a R1	+	n.a.	-	-	-	-	-	-	+	62	16.26
10005	m	s	ADC	ypT2b N0 cM0 G3 R0	+	2	+	+	+	-	-	-	+	87	93.29
10215	f	s	ADC	ypT1b ypN1 cM0 R0	+	n.a.	-	-	-	-	-	-	+	69	28.27
10229	f	Since 3 y n-s	SQC	pT2a pN1 cM0 G3 R0	-	n.a.	-	-	-	-	-	-	+	51	30.03
10380	m	s	SQC	cT2a pN0 cM0 G2-3 R0	+	n.a.	-	-	-	-	-	+	+	18	8.25
10395	m	s	PLC	ypT3 ypN0 cM0 G3 R0	+	n.a.	-	-	-	-	-	-	-	51	20.03
10409	m	Since 22 y n-s	ADC	ypT3 ypN0 cM0 G3 R0	+	n.a.	-	-	-	-	-	-	+	52	44.83
10510	m	s	PLC	pT3 pN0 cM0 G3 R0	-	n.a.	-	-	-	-	-	-	-	110	79.88
10684	m	s	SQC	pT2b pN0 G3 R1	-	n.a.	-	-	-	-	-	-	+	-	-
10711	m	s	ADC	pT2b pN2 G2 R0 cM0	-	n.a.	-	-	-	-	-	+	+	66	40.93
10855	m	s	SQC	pT2b pN1 cM0 G3 R0	-	n.a.	-	-	-	-	-	-	+	n. d.	0
10860	f	-	ADC	pT2a pN2 cM0 G3 R0	-	n.a.	-	-	-	-	-	+	+	39	16.6
10872	f	Since 24 y n-s	ADC	pT1b pN0 pM1b G2-3	-	n.a.	-	-	-	-	-	-	+	-	-
10921	m	s	SQC	pT2b pN0 cM0	-	n.a.	-	-	-	-	-	+	+	1	1.89
11187	f	-	SQC	pT2a pN0 cM0 G3 R0	-	n.a.	-	-	-	-	-	-	+	-	-
ADC, adenocarcinoma; DDC, dedifferentiated carcinoma; LCC, large cell carcinoma; SQC, squamous cell carcinoma; SCLC, small cell lung cancer; PLC, pleomorphic carcinoma; m, male; f, female; s, smoker; n-s, non-smoker; y, years; n.d.; not determined, n.a. not available, wt, wildtype; No., number.

## Sheet: Table S2
Additional file 1: Table S2:
Response rates of PDXs to carboplatin treatment. Chemotherapeutic response of PDXs to carboplatin revealed relative tumor volumes in %.
Number	Sample	Tumor volume [%]	Standard Deviation [%]
1	7064	72	51.42
2	7126	91	23.27
3	7166	23	42.49
4	7177	35	21.73
5	7187	35	15.9
6	7198	46	47.58
7	7298	38	44.81
8	7336	48	13.31
9	7343	13	20.81
10	7387	46	39.18
11	7406	35	20.1
12	7414	30	14.61
13	7433	17	4.9
14	7462	39	42.49
15	7466	148	89.3
16	7506	0	3.53
17	7530	26	84.97
18	7558	5	2.26
19	7612	4	3.95
20	7668	8	10.87
21	7700	42	17.62
22	7747	30	41.79
23	7766	9	6.84
24	7860	86	86.5
25	7913	40	17.93
26	9313	n. d.	0
27	9643	78	23.34
28	9744	62	16.26
29	10005	87	93.29
30	10215	69	28.27
31	10229	51	30.03
32	10308	18	8.25
33	10395	51	20.03
34	10409	52	44.83
35	10510	110	79.88
36	10711	66	40.93
37	10855	n. d.	0
38	10860	39	16.6
39	10921	1	1.89
40	11187	n. d.	0

## Sheet: Table S7
Additional file 1: Table S7:
Carboplatin therapy resistance associated genes for which promoter DNA methylation is correlated to tumor volume. Spearman correlation p-value < 0.05. Values represent ratios between carboplatin resistant versus sensitive tumors. 'es' effect size as measurement of methylation.
chr	window_start	window_end	gene name	log2FC_es_ Carboplatin	pvalue_es_ Carboplatin	es_tr_cor	es_tr_cor_pvalue
chr17	29650001	29650250	EVI2A	1.95999	0.00153937	0.790501	1.19802e-05
chr5	32948251	32948500	LOC340113	-1.61662	0.00862956	-0.785412	1.4886e-05
chr10	97847751	97848000	ENTPD1-AS1	1.80521	0.0035601	0.774669	2.31164e-05
chr16	1726751	1727000	HN1L	1.09934	0.0026155	0.772972	2.47265e-05
chr12	112203251	112203500	ALDH2	-1.53422	0.000918208	-0.765621	3.28926e-05
chr4	15342751	15343000	C1QTNF7	-3.07374	1.26711e-05	-0.760532	3.98429e-05
chr19	46316501	46316750	RSPH6A	1.24494	0.000595072	0.757705	4.42323e-05
chr2	213792501	213792750	MIR4776-2	1.68626	0.00164595	0.756574	4.61027e-05
chr2	213792501	213792750	MIR4776-1	1.68626	0.00164595	0.756574	4.61027e-05
chr21	46236501	46236750	SUMO3	-1.56834	0.000483819	-0.755443	4.80418e-05
chr19	41884251	41884500	TMEM91	1.78301	0.000577447	0.753747	5.10836e-05
chr9	126032251	126032500	STRBP	1.43008	0.00257617	0.753467	5.16006e-05
chr17	6921001	6921250	MIR195	-1.9618	0.00995642	-0.750354	5.76743e-05
chr17	6921001	6921250	MIR497	-1.9618	0.00995642	-0.750354	5.76743e-05
chr17	6921001	6921250	MIR497HG	-1.9618	0.00995642	-0.750354	5.76743e-05
chr16	15981251	15981500	FOPNL	2.22918	0.00124952	0.737914	8.85987e-05
chr9	73425251	73425500	MIR204	-3.4498	3.74664e-05	-0.736037	9.43358e-05
chr16	48276501	48276750	MIR548AE2	1.51774	0.00081854	0.735087	9.73604e-05
chr16	48276501	48276750	LONP2	1.51774	0.00081854	0.735087	9.73604e-05
chr15	75337251	75337500	PPCDC	-1.74442	6.26911e-05	-0.724909	0.000135437
chr19	52846501	52846750	ZNF610	2.63038	0.000697534	0.723778	0.000140373
chr8	125260251	125260500	LOC101927588	-2.0429	0.000488189	-0.716993	0.000173394
chr17	36242751	36243000	YWHAEP7	2.11069	0.00389097	0.715862	0.000179504
chr6	28833251	28833500	LOC401242	2.80683	3.02272e-05	0.714165	0.000189019
chr3	15294751	15295000	SH3BP5-AS1	1.52635	0.00839371	0.714165	0.000189019
chr19	11467001	11467250	LPPR2	1.83282	0.00978369	0.713034	0.000195602
chr5	175393501	175393750	THOC3	1.82738	0.00582506	0.710773	0.000209364
chr19	57630501	57630750	USP29	0.971804	0.000872223	0.706814	0.000235467
chr9	139921001	139921250	ABCA2	2.39837	7.91669e-05	0.706249	0.000239417
chr9	139921001	139921250	C9orf139	2.39837	7.91669e-05	0.706249	0.000239417
chr1	183443251	183443500	SMG7	1.82658	0.000745917	0.705683	0.000243423
chr4	71857751	71858000	DCK	2.25787	0.000354121	0.705683	0.000243423
chr16	327001	327250	RGS11	1.22126	0.000480708	0.703422	0.000260032
chr11	10674751	10675000	MRVI1	1.75602	0.00673016	0.70116	0.00027761
chr17	70635751	70636000	LINC00511	-1.3981	0.00186655	-0.70116	0.00027761
chr16	68031251	68031500	DPEP2	2.07154	0.00225837	0.700029	0.000286777
chr5	176328001	176328250	HK3	1.75294	0.00336833	0.700029	0.000286777
chr17	79281501	79281750	LINC00482	1.89465	0.000673984	0.697767	0.000305895
chr19	58950501	58950750	ZNF132	1.70835	0.00231884	0.696623	0.00031598
chr19	36601001	36601250	OVOL3	0.996746	0.00882001	0.696071	0.000320946
chr1	111769501	111769750	CHI3L2	1.58023	0.00944474	0.694374	0.00033663
chr16	11559001	11559250	LOC101927131	1.81051	0.00117221	0.694374	0.00033663
chr9	704751	705000	KANK1	-1.66826	0.00614347	-0.691547	0.000364237
chr1	113932001	113932250	MAGI3	1.64388	0.00831786	0.691547	0.000364237
chr7	100662501	100662750	LOC102724094	1.92415	0.00149368	0.690416	0.000375814
chr7	100662501	100662750	MUC17	1.92415	0.00149368	0.690416	0.000375814
chr3	48703001	48703250	CELSR3-AS1	1.82727	0.000710953	0.687024	0.000412462
chr22	39710751	39711000	SNORD83B	-1.05734	0.00338927	-0.685893	0.000425341
chr22	39710751	39711000	RNU86	-1.05734	0.00338927	-0.685893	0.000425341
chr22	39710751	39711000	SNORD83A	-1.05734	0.00338927	-0.685893	0.000425341
chr5	180290251	180290500	ZFP62	1.91669	0.00651172	0.685893	0.000425341
chr10	102044501	102044750	BLOC1S2	1.8543	0.00398834	0.684955	0.000436279
chr19	46169501	46169750	GIPR	1.23798	0.00364153	0.683631	0.000452141
chr3	44596001	44596250	ZKSCAN7	1.9484	0.00274936	0.683063	0.000459089
chr16	444751	445000	NME4	1.42011	0.00165071	0.680804	0.000487668
chr16	89200751	89201000	ACSF3	0.87556	0.00688983	0.678542	0.000517791
chr19	54104751	54105000	LOC284379	1.50415	0.00273344	0.677976	0.000525566
chr7	24325001	24325250	NPY	-1.73695	0.000446566	-0.677411	0.000533441
chr5	140566751	140567000	PCDHB9	2.41704	0.000567261	0.67628	0.000549496
chr8	66091251	66091500	LINC00251	-2.43684	0.00242906	-0.675715	0.000557677
chr17	80625751	80626000	MIR4525	-1.3013	0.00393321	-0.675715	0.000557677
chr1	111742751	111743000	DENND2D	-1.86724	0.00187227	-0.675149	0.000565963
chr5	76008001	76008250	NCRUPAR	2.5259	6.88447e-05	0.674584	0.000574353
chr16	2182001	2182250	MIR4516	1.1883	0.00711945	0.674584	0.000574353
chr7	44091751	44092000	MIR6837	2.12793	0.00540898	0.674018	0.000582851
chr2	24310001	24310250	TP53I3	1.91678	0.00601727	0.673453	0.000591455
chr7	4171001	4171250	SDK1	-1.68972	0.00110208	-0.672887	0.000600169
chr8	75737251	75737500	PI15	-2.03113	0.0067583	-0.672322	0.000608992
chr16	2515501	2515750	MIR6768	1.31382	0.00283566	0.671756	0.000617926
chr2	228499251	228499500	C2orf83	1.61471	0.00658261	0.671191	0.000626972
chr6	134863001	134863250	LOC101928304	-2.19176	0.00455029	-0.668929	0.000664299
chr19	36871501	36871750	ZFP14	1.59909	0.000447184	0.668364	0.000673922
chr19	58237001	58237250	ZNF671	1.51029	0.00661804	0.667798	0.000683665
chr12	4715001	4715250	DYRK4	1.7658	0.00784241	0.667798	0.000683665
chr1	22780001	22780250	ZBTB40	1.27472	0.00542946	0.667798	0.000683665
chr5	142248501	142248750	ARHGAP26-AS1	1.249	0.00897876	0.667798	0.000683665
chr16	105001	105250	SNRNP25	1.35279	0.00353299	0.667233	0.000693527
chr16	105001	105250	POLR3K	1.35279	0.00353299	0.667233	0.000693527
chr19	57924251	57924500	ZNF17	1.25645	0.000310271	0.664971	0.000734205
chr15	44721251	44721500	CTDSPL2	2.47093	0.000302652	0.664406	0.000744688
chr19	55384001	55384250	FCAR	1.58519	0.00335032	0.663275	0.000766037
chr19	45006501	45006750	ZNF180	2.12919	0.00172672	0.663275	0.000766037
chr19	11528001	11528250	RGL3	1.34053	0.00328001	0.662709	0.000776906
chr1	16063751	16064000	SLC25A34	1.84591	0.00807889	0.662709	0.000776906
chr16	2071501	2071750	NPW	1.34997	0.000779838	0.662709	0.000776906
chr1	216596501	216596750	USH2A	-2.95678	0.00561221	-0.662144	0.000787907
chr10	99028251	99028500	ARHGAP19	1.82533	0.00166506	0.661578	0.00079904
chr17	7621001	7621250	DNAH2	1.90175	0.00458821	0.661578	0.00079904
chr3	191045751	191046000	CCDC50	2.13244	0.00211955	0.661013	0.000810308
chr6	144611751	144612000	UTRN	-1.33363	0.00821364	-0.661013	0.000810308
chr3	151530751	151531000	AADAC	-1.70681	0.00166178	-0.660634	0.000817934
chr17	35658251	35658500	ACACA	3.18815	6.08544e-05	0.659882	0.000833251
chr5	72174251	72174500	MIR4804	1.927	0.00107678	0.659316	0.000844929
chr13	36943001	36943250	SPG20	-1.71683	0.00170989	-0.659316	0.000844929
chr13	36516501	36516750	MIR548F5	-2.16958	0.00116381	-0.658751	0.000856747
chr1	26550751	26551000	LOC101928303	1.09269	0.00568481	0.658186	0.000868705
chr21	46075751	46076000	KRTAP12-4	1.94132	0.00432384	0.65762	0.000880806
chr21	46075751	46076000	KRTAP12-3	1.94132	0.00432384	0.65762	0.000880806
chr13	33850251	33850500	STARD13-AS	1.71427	0.000787417	0.65762	0.000880806
chr14	52185251	52185500	FRMD6	1.986	0.00857307	0.657055	0.00089305
chr12	122230001	122230250	RHOF	-2.63897	0.00145898	-0.656489	0.000905439
chr7	123173001	123173250	IQUB	-1.43916	0.0026828	-0.656489	0.000905439
chr11	9449501	9449750	SNORA23	1.68912	0.00352056	0.655924	0.000917974
chr15	25319501	25319750	SNORD116-9	2.47363	0.00200814	0.655924	0.000917974
chr15	25319501	25319750	SNORD116-3	2.47363	0.00200814	0.655924	0.000917974
chr15	25319501	25319750	SNORD116-11	2.47363	0.00200814	0.655924	0.000917974
chr15	25319501	25319750	SNORD116-10	2.47363	0.00200814	0.655924	0.000917974
chr11	17408501	17408750	KCNJ11	-1.75373	0.000122864	-0.655924	0.000917974
chr14	94983501	94983750	SERPINA12	-2.91897	0.00113224	-0.655924	0.000917974
chr21	15953751	15954000	SAMSN1	1.4346	0.00911346	0.654227	0.000956472
chr19	52099001	52099250	LINC01530	2.11966	0.00080385	0.654227	0.000956472
chr21	15953751	15954000	SAMSN1-AS1	1.4346	0.00911346	0.654227	0.000956472
chr19	56634251	56634500	ZNF787	1.583	0.00011446	0.652531	0.000996338
chr19	57944501	57944750	ZNF749	2.21923	0.000890384	0.652531	0.000996338
chr1	32664001	32664250	CCDC28B	1.88083	0.00839196	0.652531	0.000996338
chr13	76336751	76337000	LMO7	-3.02932	0.00356118	-0.650835	0.00103761
chr7	100879751	100880000	CLDN15	-0.757498	0.0091055	-0.650269	0.00105169
chr20	44514251	44514500	SPATA25	0.761629	0.00876315	0.649704	0.00106593
chr16	1846751	1847000	IGFALS	0.954241	0.00323615	0.649704	0.00106593
chr17	39552751	39553000	KRT31	-1.67095	9.24775e-05	-0.649138	0.00108033
chr16	50713251	50713500	SNX20	1.38754	0.00217623	0.649138	0.00108033
chr17	77769251	77769500	CBX8	-1.06395	0.00707517	-0.646877	0.00113962
chr5	119868501	119868750	PRR16	-2.26685	0.006241	-0.646311	0.00115487
chr3	183903251	183903500	ABCF3	2.58394	9.89907e-05	0.646311	0.00115487
chr16	2323001	2323250	MIR940	1.15614	0.00424373	0.646311	0.00115487
chr16	2323001	2323250	MIR4717	1.15614	0.00424373	0.646311	0.00115487
chr8	81085001	81085250	TPD52	1.22908	0.000911625	0.645746	0.00117029
chr7	150018501	150018750	LRRC61	1.42003	0.00364132	0.645746	0.00117029
chr17	38910501	38910750	KRT25	1.89948	0.0062136	0.644049	0.0012176
chr1	36950501	36950750	CSF3R	1.59714	0.00576785	0.644049	0.0012176
chr7	98475001	98475250	TRRAP	1.66597	0.00856667	0.644049	0.0012176
chr19	57740501	57740750	AURKC	1.8373	0.00231033	0.643484	0.00123373
chr15	25323501	25323750	SNORD116-13	1.91455	0.00413807	0.642918	0.00125004
chr8	75461751	75462000	MIR5681A	-1.71647	0.00845213	-0.642918	0.00125004
chr8	75461751	75462000	MIR5681B	-1.71647	0.00845213	-0.642918	0.00125004
chr15	25323501	25323750	SNORD116-12	1.91455	0.00413807	0.642918	0.00125004
chr5	150630501	150630750	GM2A	2.30765	0.000604426	0.642353	0.00126653
chr19	37264751	37265000	ZNF850	1.80985	0.00870403	0.642353	0.00126653
chr17	5020001	5020250	USP6	1.61228	0.00538959	0.641787	0.00128321
chr1	145506501	145506750	RBM8A	-1.80054	0.000328027	-0.640657	0.00131713
chr13	36270751	36271000	LINC00445	-1.67221	0.0077406	-0.640657	0.00131713
chr19	54135501	54135750	DPRX	1.97819	0.0092892	0.640657	0.00131713
chr1	110575251	110575500	STRIP1	1.51974	0.0085022	0.639874	0.00134103
chr19	15052251	15052500	OR7C2	2.65875	7.67712e-06	0.639526	0.0013518
chr7	75038251	75038500	NSUN5P1	2.42149	0.0020272	0.639526	0.0013518
chr10	43933751	43934000	ZNF487	1.75133	0.00825119	0.63896	0.00136943
chr13	47426251	47426500	HTR2A-AS1	-2.1109	0.00430858	-0.63896	0.00136943
chr18	24445001	24445250	AQP4-AS1	-3.06532	0.00104616	-0.638395	0.00138725
chr21	43824501	43824750	UBASH3A	2.04392	7.42689e-05	0.637829	0.00140526
chr19	40196001	40196250	LGALS14	2.10787	0.00726477	0.637829	0.00140526
chr17	7485001	7485250	MPDU1	2.08955	0.000992172	0.637264	0.00142348
chr17	73451001	73451250	KIAA0195	1.57964	0.00467695	0.637264	0.00142348
chr5	21460751	21461000	GUSBP1	1.11763	0.00111304	0.637264	0.00142348
chr3	11178251	11178500	HRH1	-2.54724	0.00596444	-0.637264	0.00142348
chr1	153629001	153629250	SNAPIN	1.55926	0.00473418	0.637264	0.00142348
chr9	72001	72250	PGM5P3-AS1	-2.40481	0.00896982	-0.637264	0.00142348
chr19	49988751	49989000	RPL13A	1.17466	0.00275146	0.636133	0.00146051
chr19	58905501	58905750	RNF225	0.901958	0.00974197	0.636133	0.00146051
chr2	235403501	235403750	ARL4C	2.12174	0.0056363	0.636133	0.00146051
chr19	49988751	49989000	RPL13AP5	1.17466	0.00275146	0.636133	0.00146051
chr19	53605751	53606000	ZNF160	-1.56256	0.00607627	-0.635567	0.00147933
chr15	101098001	101098250	PRKXP1	2.05822	0.00626388	0.635567	0.00147933
chr2	231729251	231729500	ITM2C	2.38269	0.0043902	0.635002	0.00149836
chr7	5823251	5823500	RNF216	1.73308	0.00670726	0.63405	0.00153086
chr2	234684751	234685000	MROH2A	-1.74803	0.001629	-0.633871	0.00153703
chr19	4454501	4454750	UBXN6	1.22937	0.00870933	0.633306	0.00155669
chr19	1277501	1277750	C19orf24	1.62896	0.00517658	0.633306	0.00155669
chr1	112107751	112108000	TMIGD3	1.73355	0.0068035	0.633306	0.00155669
chr4	178232751	178233000	NEIL3	2.07892	0.000666311	0.632175	0.00159663
chr19	53031251	53031500	ZNF808	3.46082	0.00238174	0.632175	0.00159663
chr2	207067501	207067750	GPR1-AS	-1.73653	0.000601402	-0.631609	0.00161693
chr16	3312501	3312750	LINC00921	1.8787	0.000341681	0.631192	0.00163206
chr19	58863001	58863250	A1BG-AS1	1.11703	0.00533635	0.631044	0.00163744
chr19	58863001	58863250	A1BG	1.11703	0.00533635	0.631044	0.00163744
chr16	3111251	3111500	MMP25-AS1	1.29326	0.00558934	0.631044	0.00163744
chr10	114134251	114134500	ACSL5	1.59561	0.00921572	0.629348	0.00170032
chr2	97522751	97523000	ANKRD39	2.24454	0.00271438	0.629348	0.00170032
chr18	46574001	46574250	MIR4744	-1.75663	0.000639271	-0.628782	0.00172172
chr22	41255001	41255250	ST13	2.23781	0.00069958	0.628217	0.00174336
chr22	41255001	41255250	XPNPEP3	2.23781	0.00069958	0.628217	0.00174336
chr19	58977001	58977250	ZNF324	2.0695	0.00260577	0.627651	0.00176522
chr7	99689251	99689500	MIR25	1.23369	0.00517703	0.627651	0.00176522
chr7	99689251	99689500	MIR93	1.23369	0.00517703	0.627651	0.00176522
chr2	77748751	77749000	LRRTM4	-2.10412	0.00105139	-0.627651	0.00176522
chr1	16864001	16864250	FAM231B	-1.97478	0.00114542	-0.627086	0.00178732
chr1	149983501	149983750	OTUD7B	2.72924	0.000749189	0.62652	0.00180965
chr6	33559751	33560000	LINC00336	1.05846	0.00208118	0.62652	0.00180965
chr13	36050501	36050750	NBEA	-1.89002	0.00106748	-0.62652	0.00180965
chr13	36050501	36050750	MAB21L1	-1.89002	0.00106748	-0.62652	0.00180965
chr11	71165501	71165750	NADSYN1	2.2954	0.000274625	0.625955	0.00183221
chr7	44181501	44181750	MYL7	1.98671	0.00133737	0.624258	0.00190134
chr22	38670251	38670500	TMEM184B	1.67854	0.00627845	0.624258	0.00190134
chr1	1384751	1385000	ATAD3C	1.5564	0.00739056	0.624258	0.00190134
chr2	152237501	152237750	LOC101929319	1.22066	0.00683028	0.624258	0.00190134
chr20	5293251	5293500	PROKR2	-2.84126	0.00306707	-0.623693	0.00192487
chr14	88852501	88852750	SPATA7	-2.76295	0.00370344	-0.623128	0.00194865
chr10	135124251	135124500	ZNF511	1.65868	0.00552435	0.623128	0.00194865
chr10	135124251	135124500	TUBGCP2	1.65868	0.00552435	0.623128	0.00194865
chr17	71824251	71824500	LINC00469	1.49286	0.008525	0.621431	0.00202146
chr17	42275251	42275500	ATXN7L3	1.26143	0.00805873	0.621431	0.00202146
chr17	59534001	59534250	TBX4	-1.03475	0.00371462	-0.620866	0.00204624
chr15	66677751	66678000	MAP2K1	-1.19148	0.00817321	-0.620866	0.00204624
chr19	53290501	53290750	ZNF600	2.99919	0.00542437	0.6203	0.00207127
chr10	71907501	71907750	TYSND1	1.23366	0.00775443	0.619735	0.00209656
chr2	207309501	207309750	ADAM23	1.85258	0.00390319	0.619169	0.00212212
chr7	32528001	32528250	LSM5	1.32473	0.00836491	0.619169	0.00212212
chr7	99905251	99905500	SPDYE3	1.5626	0.00388799	0.618604	0.00214793
chr2	176987501	176987750	HOXD9	-1.76343	0.00057343	-0.618039	0.00217401
chr20	31332751	31333000	COMMD7	-2.65344	0.00253583	-0.618039	0.00217401
chr16	30515251	30515500	MIR4518	1.73958	0.00939037	0.618039	0.00217401
chr11	58391501	58391750	CNTF	-1.05593	0.00200173	-0.617473	0.00220036
chr19	3764251	3764500	MRPL54	1.58445	0.000403746	0.617473	0.00220036
chr17	4924001	4924250	LOC102724009	1.16117	0.00265456	0.617473	0.00220036
chr13	99173001	99173250	STK24	-1.08288	0.000541306	-0.616908	0.00222697
chr1	170043251	170043500	KIFAP3	-2.14931	0.00810624	-0.616342	0.00225386
chr1	87099501	87099750	CLCA3P	-2.65641	0.000531038	-0.616342	0.00225386
chr2	219133001	219133250	PNKD	1.36638	0.00340285	0.616342	0.00225386
chr2	219133001	219133250	AAMP	1.36638	0.00340285	0.616342	0.00225386
chr8	35569501	35569750	LOC101929550	-2.99002	0.00105995	-0.616342	0.00225386
chr14	20775501	20775750	TTC5	-1.96908	0.00587829	-0.615777	0.00228102
chr3	149529251	149529500	RNF13	1.63364	0.00203912	0.614646	0.00233616
chr6	6167501	6167750	MIR5683	-2.45901	0.00341784	-0.614646	0.00233616
chr9	137298251	137298500	RXRA	3.63311	0.00207061	0.61408	0.00236416
chr11	22689001	22689250	GAS2	1.57327	0.00658143	0.61408	0.00236416
chr3	114590751	114591000	ZBTB20-AS3	-2.44212	0.00258302	-0.613515	0.00239243
chr5	140209251	140209500	PCDHA6	-0.82086	0.00914986	-0.612949	0.00242099
chr11	72502751	72503000	STARD10	1.65408	0.000228738	0.612949	0.00242099
chr19	16126001	16126250	LINC00661	-2.16403	0.0004034	-0.612384	0.00244984
chr18	24442251	24442500	AQP4	-2.24802	0.00711744	-0.612384	0.00244984
chr17	16316751	16317000	TRPV2	1.23025	0.00859998	0.611819	0.00247897
chr11	64787251	64787500	MIR6879	-1.2763	0.00580049	-0.611253	0.0025084
chr16	9183501	9183750	C16orf72	1.74372	0.000400167	0.610122	0.00256814
chr19	56511751	56512000	NLRP5	2.72522	0.00443746	0.610122	0.00256814
chr7	64453251	64453500	ZNF117	1.8505	0.00444399	0.610122	0.00256814
chr14	93652251	93652500	TMEM251	1.83456	0.00199585	0.609557	0.00259845
chr14	93652251	93652500	MOAP1	1.83456	0.00199585	0.609557	0.00259845
chr22	31088751	31089000	OSBP2	1.44395	0.000224029	0.609557	0.00259845
chr6	31582001	31582250	AIF1	1.79735	0.000298846	0.609557	0.00259845
chr1	163393001	163393250	LOC100422212	-1.56466	0.000236918	-0.609557	0.00259845
chr16	30026501	30026750	DOC2A	1.38588	0.00905037	0.608426	0.00265999
chr17	19652751	19653000	ALDH3A1	-1.23491	0.00114601	-0.608426	0.00265999
chr7	6627501	6627750	C7orf26	1.25539	0.00786186	0.607295	0.00272274
chr1	183562001	183562250	NCF2	-1.44861	0.00091143	-0.607295	0.00272274
chr11	6412751	6413000	SMPD1	-1.59219	0.00993816	-0.606729	0.00275458
chr15	25232501	25232750	SNORD108	2.08472	0.00516512	0.605047	0.00285117
chr6	47276001	47276250	TNFRSF21	-2.54995	0.0090639	-0.605033	0.002852
chr19	34917251	34917500	UBA2	1.83629	0.00751154	0.603902	0.00291854
chr11	11805251	11805500	MIR8070	-2.56305	0.000116246	-0.603902	0.00291854
chr14	59731501	59731750	DAAM1	1.44447	0.00647629	0.60334	0.00295212
chr16	1463251	1463500	UNKL	1.28341	0.00730106	0.603337	0.00295229
chr19	55574501	55574750	RDH13	3.25011	0.00564664	0.603337	0.00295229
chr3	101499001	101499250	NXPE3	1.83506	0.00403342	0.602771	0.00298638
chr19	53231751	53232000	ZNF611	1.8983	0.00128241	0.602771	0.00298638
chr16	4723001	4723250	MIR6769A	1.89769	0.0038771	0.602771	0.00298638
chr20	31987751	31988000	CDK5RAP1	1.80221	0.00253161	0.602206	0.00302079
chr1	212799001	212799250	FAM71A	-2.49906	0.000250005	-0.602206	0.00302079
chr8	124864001	124864250	FER1L6	-2.10278	0.00988527	-0.602206	0.00302079
chr13	51798001	51798250	FAM124A	2.00581	0.00105226	0.601075	0.00309062
chr2	231085751	231086000	SP110	1.1855	0.00940147	0.601075	0.00309062
chr6	10553751	10554000	GCNT2	1.51334	0.00857308	0.601075	0.00309062
chr22	46440001	46440250	LINC00899	2.57746	0.00284066	0.601075	0.00309062
chr5	176072501	176072750	TSPAN17	-1.27526	0.00904676	-0.601075	0.00309062
chr10	18239751	18240000	SLC39A12	2.75866	0.00189397	0.60051	0.00312604
chr12	121080251	121080500	CABP1	-1.34529	0.00258005	-0.599944	0.00316179
chr19	21578001	21578250	ZNF493	1.66319	0.00683857	0.599379	0.0031979
chr16	31273251	31273500	ITGAM	2.24103	0.000639761	0.599379	0.0031979
chr19	44010501	44010750	PHLDB3	1.25447	0.00541655	0.598813	0.00323434
chr7	4828751	4829000	MIR4656	-1.06795	0.00479684	-0.598813	0.00323434
chr10	60760751	60761000	LINC00844	-2.76131	0.00160318	-0.598813	0.00323434
chr19	36287751	36288000	LINC01529	1.30705	0.00427312	0.598813	0.00323434
chr11	118515251	118515500	MIR6716	-1.30309	0.00105294	-0.598248	0.00327114
chr5	85917751	85918000	MIR3607	1.18876	0.0069087	0.597682	0.00330828
chr16	689751	690000	FAM195A	1.52166	0.000280581	0.597117	0.00334578
chr7	137808751	137809000	MIR4468	-1.66533	0.00646276	-0.597117	0.00334578
chr16	3048251	3048500	LOC101929613	2.51989	0.000122094	0.597117	0.00334578
chr11	116642251	116642500	BUD13	2.13034	0.00372588	0.596551	0.00338364
chr17	40994501	40994750	AOC2	1.82724	0.00329938	0.596551	0.00338364
chr10	104954751	104955000	NT5C2	1.96049	0.00727223	0.595986	0.00342185
chr11	69488501	69488750	ORAOV1	0.780503	0.00995611	0.59542	0.00346042
chr14	20666501	20666750	OR11G2	1.92574	0.00463437	0.59542	0.00346042
chr6	28185501	28185750	TOB2P1	0.983207	0.00854838	0.59542	0.00346042
chr2	25475501	25475750	DNMT3A	2.76958	0.000607386	0.594855	0.00349936
chr8	81395751	81396000	ZBTB10	1.23227	0.00231496	0.594855	0.00349936
chr18	39100751	39101000	KC6	-2.22991	0.00975189	-0.594855	0.00349936
chr1	168464751	168465000	LOC101928565	-1.80168	0.00746805	-0.594855	0.00349936
chr17	7492501	7492750	SOX15	4.81658	0.000914012	0.59429	0.00353867
chr18	12749251	12749500	LOC100996324	-1.05059	0.00544125	-0.59429	0.00353867
chr12	50627251	50627500	MIR1293	1.85018	0.00702853	0.593724	0.00357834
chr3	39233751	39234000	XIRP1	1.96807	0.00274517	0.593724	0.00357834
chr19	16581501	16581750	EPS15L1	2.74335	0.000491172	0.593159	0.00361839
chr4	57777001	57777250	REST	1.39679	0.00400613	0.593159	0.00361839
chr12	49448501	49448750	KMT2D	-1.79263	0.00311088	-0.593159	0.00361839
chr6	89928501	89928750	GABRR1	-2.54904	0.00192951	-0.593159	0.00361839
chr14	23906251	23906500	MYH7	-1.84341	0.00861277	-0.593159	0.00361839
chr19	18683501	18683750	UBA52	-2.43958	0.000926946	-0.592593	0.00365881
chr4	165900751	165901000	TRIM61	1.257	0.00539052	0.592028	0.00369961
chr1	203594001	203594250	ATP2B4	2.05097	0.00333061	0.592028	0.00369961
chr19	3770001	3770250	RAX2	1.84451	0.00204522	0.592028	0.00369961
chr14	74112001	74112250	DNAL1	-2.1906	0.00396854	-0.592028	0.00369961
chr10	88726001	88726250	ADIRF	-2.1759	0.00104889	-0.592028	0.00369961
chr17	61987501	61987750	CSHL1	-1.51964	0.00231602	-0.592028	0.00369961
chr4	6574751	6575000	MAN2B2	1.86527	0.00894023	0.591629	0.00372858
chr11	66626001	66626250	LRFN4	-1.47882	0.00125887	-0.591462	0.00374078
chr11	119204251	119204500	RNF26	1.07966	0.00924346	0.591462	0.00374078
chr2	133428001	133428250	LYPD1	3.27653	0.00016072	0.591462	0.00374078
chr5	893751	894000	TRIP13	2.29472	0.0013705	0.590897	0.00378235
chr5	893751	894000	BRD9	2.29472	0.0013705	0.590897	0.00378235
chr19	806751	807000	MIR4745	1.13916	0.00711317	0.590897	0.00378235
chr2	66801001	66801250	LOC100507073	-1.45019	0.0072125	-0.590897	0.00378235
chr19	569251	569500	BSG	1.78366	0.00464549	0.590331	0.00382429
chr19	51293751	51294000	ACPT	1.7066	0.00626756	0.590331	0.00382429
chr10	132760251	132760500	MIR378C	-2.63439	0.0011082	-0.590331	0.00382429
chr9	95644751	95645000	LOC642943	1.38739	0.00686061	0.589766	0.00386663
chr1	111821751	111822000	CHIAP2	1.91556	0.00388293	0.5892	0.00390936
chr12	116867501	116867750	MIR4472-2	1.63072	0.00772728	0.5892	0.00390936
chr11	70243251	70243500	CTTN	1.31399	0.000969942	0.588635	0.00395248
chr5	1595501	1595750	SDHAP3	1.8455	0.000779201	0.58807	0.003996
chr19	46003501	46003750	PPM1N	1.05448	0.00529607	0.58807	0.003996
chr1	11334751	11335000	UBIAD1	-1.52148	0.00144349	-0.58807	0.003996
chr1	228327001	228327250	GUK1	-2.05437	0.00587684	-0.58807	0.003996
chr19	23244251	23244500	LOC101929144	1.87415	0.000730034	0.58807	0.003996
chr17	80190001	80190250	SLC16A3	-1.3499	0.00305416	-0.587504	0.00403992
chr7	127881501	127881750	LEP	-1.67533	0.00086125	-0.586939	0.00408424
chr3	128903751	128904000	CNBP	-2.20815	0.000447696	-0.586939	0.00408424
chr4	189376751	189377000	LINC01060	-1.56075	0.00994697	-0.586939	0.00408424
chr19	56445001	56445250	NLRP13	2.07316	0.00597346	0.586939	0.00408424
chr5	55292001	55292250	IL6ST	1.71339	0.00529159	0.586939	0.00408424
chr5	55292001	55292250	FLJ31104	1.71339	0.00529159	0.586939	0.00408424
chr2	190445001	190445250	SLC40A1	2.37526	0.00191748	0.586373	0.00412896
chr8	62604001	62604250	ASPH	1.72762	0.00751307	0.586373	0.00412896
chr4	146097251	146097500	OTUD4	1.57879	0.000448597	0.586373	0.00412896
chr22	50780251	50780500	PPP6R2	1.90321	2.27525e-06	0.585808	0.0041741
chr19	3540501	3540750	C19orf71	1.23647	0.0045265	0.585808	0.0041741
chr13	41706001	41706250	KBTBD6	2.29025	0.00349881	0.585808	0.0041741
chr17	74724751	74725000	METTL23	1.31996	0.0086964	0.585808	0.0041741
chr1	23520251	23520500	HTR1D	-1.89172	0.000176906	-0.585808	0.0041741
chr17	74724751	74725000	JMJD6	1.31996	0.0086964	0.585808	0.0041741
chr13	41706001	41706250	LOC101929140	2.29025	0.00349881	0.585808	0.0041741
chr19	3224001	3224250	CELF5	2.27462	0.00244228	0.585242	0.00421965
chr1	111507751	111508000	LRIF1	1.83997	0.00938973	0.585242	0.00421965
chr1	113464501	113464750	AKR7A2P1	1.72875	0.00434609	0.585242	0.00421965
chr11	113933001	113933250	ZBTB16	0.998768	0.00987118	0.585242	0.00421965
chr19	56251751	56252000	NLRP9	2.10742	0.000620388	0.585242	0.00421965
chr19	14144001	14144250	IL27RA	1.29295	0.00741626	0.585242	0.00421965
chr15	41045751	41046000	RMDN3	1.47473	0.00381199	0.584677	0.00426561
chr3	64089501	64089750	PRICKLE2-AS2	-1.67671	0.00910233	-0.584677	0.00426561
chr11	9405251	9405500	IPO7	-1.66881	0.0057476	-0.584111	0.00431199
chr19	7503751	7504000	ARHGEF18	1.66052	0.000463806	0.584111	0.00431199
chr16	15229001	15229250	MIR6511B2	1.01895	0.00846068	0.584111	0.00431199
chr16	15229001	15229250	MIR6511B1	1.01895	0.00846068	0.584111	0.00431199
chr16	15229001	15229250	PKD1P6	1.01895	0.00846068	0.584111	0.00431199
chr19	35898501	35898750	LINC01531	1.81141	0.00757935	0.584111	0.00431199
chr6	2752251	2752500	MYLK4	-1.71819	0.0020713	-0.583546	0.00435879
chr22	31795751	31796000	DRG1	2.29172	0.00905346	0.583546	0.00435879
chr19	47293251	47293500	SLC1A5	1.69773	0.00840596	0.583546	0.00435879
chr9	136855251	136855500	VAV2	-1.25576	0.00988662	-0.582981	0.00440602
chr18	64750751	64751000	MIR5011	-2.17991	0.00372946	-0.582981	0.00440602
chr1	150781501	150781750	CTSK	1.82121	0.00696712	0.582415	0.00445367
chr8	334001	334250	FAM87A	-1.31682	0.00568127	-0.582415	0.00445367
chr19	50193751	50194000	CPT1C	3.70351	0.00219386	0.58185	0.00450174
chr19	18333751	18334000	PDE4C	1.60979	0.00846203	0.58185	0.00450174
chr19	50193751	50194000	ADM5	3.70351	0.00219386	0.58185	0.00450174
chr2	44588001	44588250	PREPL	2.69011	0.00148939	0.581284	0.00455026
chr2	44588001	44588250	CAMKMT	2.69011	0.00148939	0.581284	0.00455026
chr22	22091501	22091750	YPEL1	1.76415	0.00195433	0.581284	0.00455026
chr20	9197751	9198000	PLCB4	-2.60257	0.00688663	-0.581284	0.00455026
chr2	201756751	201757000	NIF3L1	-1.20567	0.00637469	-0.581284	0.00455026
chr4	54368001	54368250	LNX1-AS1	-2.10568	0.0016415	-0.58093	0.00458087
chr10	81444501	81444750	BEND3P3	-1.08841	0.00567002	-0.580719	0.0045992
chr16	31711251	31711500	CLUHP3	1.39984	0.00912331	0.580719	0.0045992
chr11	505001	505250	RNH1	2.16109	0.00377274	0.580719	0.0045992
chr11	126225251	126225500	ST3GAL4	2.1499	0.00919405	0.580719	0.0045992
chr11	126225251	126225500	ST3GAL4-AS1	2.1499	0.00919405	0.580719	0.0045992
chr2	60985001	60985250	PAPOLG	2.07838	0.00323629	0.580317	0.00463423
chr16	1995001	1995250	MSRB1	1.13292	0.00433916	0.580153	0.00464859
chr19	35774251	35774500	HAMP	1.8973	0.00470668	0.580153	0.00464859
chr4	56685751	56686000	LOC644145	-1.84867	0.000860238	-0.580153	0.00464859
chr1	154191501	154191750	C1orf43	1.97489	0.00309662	0.579588	0.00469842
chr1	154191501	154191750	UBAP2L	1.97489	0.00309662	0.579588	0.00469842
chr7	73243751	73244000	CLDN4	-2.02842	0.00998464	-0.579022	0.00474869
chr16	2061251	2061500	ZNF598	1.3974	2.36354e-05	0.578457	0.00479941
chr17	58155001	58155250	HEATR6	1.8966	0.00299156	0.578457	0.00479941
chr16	90113751	90114000	URAHP	2.55435	0.00514624	0.578457	0.00479941
chr2	75796251	75796500	EVA1A	-1.99362	0.000573563	-0.578112	0.00483054
chr7	102782001	102782250	RPL19P12	-0.813418	0.00106492	-0.577891	0.00485058
chr10	128110751	128111000	LINC00601	1.95579	0.00584431	0.577891	0.00485058
chr6	137114751	137115000	MAP3K5	-2.349	0.00536716	-0.577326	0.0049022
chr1	35527001	35527250	ZMYM1	1.89959	3.40505e-05	0.576761	0.00495428
chr19	58429751	58430000	ZNF417	1.50958	0.00786507	0.576195	0.00500683
chr19	8673501	8673750	ADAMTS10	2.12089	0.00371456	0.576195	0.00500683
chr12	88976001	88976250	KITLG	-1.70594	0.00706145	-0.57563	0.00505983
chr19	55327501	55327750	KIR3DL1	1.45823	0.00791285	0.57563	0.00505983
chr20	25062501	25062750	VSX1	-2.72919	0.00115264	-0.57563	0.00505983
chr11	65645501	65645750	CTSW	1.55534	0.00356546	0.57563	0.00505983
chr17	73495001	73495250	MIR6785	1.36046	0.00332625	0.57563	0.00505983
chr18	10501	10750	LOC102723376	-2.13479	0.00050509	-0.575064	0.0051133
chr16	1545001	1545250	TELO2	0.989032	0.00341046	0.575064	0.0051133
chr16	5683751	5684000	MIR8065	1.27222	0.00885069	0.575064	0.0051133
chr16	29791251	29791500	ZG16	1.29743	0.00708611	0.575064	0.0051133
chr13	37680251	37680500	CSNK1A1L	-1.74404	0.009355	-0.574499	0.00516724
chr17	34209001	34209250	CCL5	2.12463	0.00385729	0.574499	0.00516724
chr19	45875501	45875750	ERCC2	1.39406	0.000390233	0.574499	0.00516724
chr19	37063251	37063500	ZNF529	2.18279	0.0025457	0.574499	0.00516724
chr1	33816751	33817000	PHC2	1.90341	0.000523073	0.574499	0.00516724
chr1	33816751	33817000	LOC101929464	1.90341	0.000523073	0.574499	0.00516724
chr19	37063251	37063500	ZNF529-AS1	2.18279	0.0025457	0.574499	0.00516724
chr18	6376251	6376500	MIR4317	-2.96286	0.00114373	-0.574095	0.00520601
chr17	64782001	64782250	MIR634	1.02284	0.00471095	0.573933	0.00522166
chr16	70787001	70787250	VAC14-AS1	1.63104	0.00802483	0.573933	0.00522166
chr12	132905251	132905500	GALNT9	-1.82981	0.00105101	-0.573933	0.00522166
chr5	137474501	137474750	NME5	-2.34036	0.00890147	-0.573933	0.00522166
chr12	132905251	132905500	LOC101928416	-1.82981	0.00105101	-0.573933	0.00522166
chr19	52265001	52265250	FPR2	2.05072	0.00871454	0.573368	0.00527655
chr17	4735001	4735250	MINK1	1.47008	0.00257381	0.572802	0.00533191
chr1	24239001	24239250	CNR2	-1.38794	0.00484317	-0.572802	0.00533191
chr19	49586751	49587000	SNRNP70	1.25565	0.00149176	0.572237	0.00538777
chr5	114515501	114515750	TRIM36	-3.2145	0.0067054	-0.571671	0.0054441
chr1	33114501	33114750	RBBP4	-1.71849	0.00142566	-0.571671	0.0054441
chr2	234652001	234652250	DNAJB3	-1.28526	0.00681934	-0.571671	0.0054441
chr16	3304751	3305000	MEFV	1.59631	0.00753747	0.571106	0.00550093
chr4	38526751	38527000	LINC01258	-2.09663	0.000615258	-0.571106	0.00550093
chr17	30670251	30670500	C17orf75	1.9721	0.0098589	0.57062	0.00555018
chr1	9601001	9601250	SLC25A33	1.637	0.00133724	0.570541	0.00555825
chr12	104233751	104234000	NT5DC3	2.53317	0.00795221	0.570541	0.00555825
chr7	1884501	1884750	MIR4655	-0.770577	0.0062736	-0.569975	0.00561606
chr17	68045751	68046000	LINC01028	-2.40264	0.00135705	-0.569975	0.00561606
chr7	149571751	149572000	ATP6V0E2	1.63305	0.0065561	0.56941	0.00567438
chr7	149571751	149572000	ATP6V0E2-AS1	1.63305	0.0065561	0.56941	0.00567438
chr12	21926501	21926750	KCNJ8	-1.26092	0.00692649	-0.568844	0.00573319
chr12	8396251	8396500	FAM86FP	2.1754	0.00199855	0.568844	0.00573319
chr9	125488001	125488250	OR1L4	2.07902	0.00158141	0.568844	0.00573319
chr5	17387251	17387500	LOC401177	-2.29942	0.00255538	-0.568844	0.00573319
chr20	2905751	2906000	PTPRA	1.59298	0.00238957	0.568672	0.00575124
chr17	10455001	10455250	MYH2	2.1642	0.00215212	0.568279	0.00579251
chr1	154244001	154244250	HAX1	1.64805	0.00617187	0.568279	0.00579251
chr17	46711751	46712000	MIR196A1	1.71173	0.00635399	0.567713	0.00585234
chr11	68520501	68520750	MTL5	2.03889	0.004849	0.567713	0.00585234
chr12	29651001	29651250	OVCH1	-2.48502	0.00847499	-0.567148	0.00591268
chr1	207263001	207263250	C4BPB	2.16818	0.00986255	0.567148	0.00591268
chr17	76211501	76211750	BIRC5	1.71492	0.0061558	0.567148	0.00591268
chr8	84316001	84316250	LINC01419	-2.13386	0.00868402	-0.567148	0.00591268
chr18	77749751	77750000	TXNL4A	1.49953	0.00588354	0.567148	0.00591268
chr19	34896501	34896750	PDCD2L	1.88684	1.64113e-05	0.566582	0.00597354
chr20	360001	360250	TRIB3	1.13138	0.0020276	0.566017	0.00603492
chr17	56832501	56832750	PPM1E	1.79842	0.0086837	0.566017	0.00603492
chr15	73978251	73978500	CD276	-1.33421	0.00120418	-0.565452	0.00609682
chr3	8541251	8541500	LMCD1	1.78205	0.00551147	0.565452	0.00609682
chr3	8541251	8541500	LMCD1-AS1	1.78205	0.00551147	0.565452	0.00609682
chr12	59176751	59177000	LOC101927653	-2.22991	0.00252093	-0.565452	0.00609682
chr15	43596251	43596500	TGM7	-1.75661	0.00762455	-0.564321	0.0062222
chr19	49080001	49080250	SULT2B1	1.33844	0.00658838	0.564321	0.0062222
chr16	15597251	15597500	C16orf45	1.31687	0.00675313	0.564321	0.0062222
chr22	26826501	26826750	ASPHD2	1.55043	0.00811365	0.564321	0.0062222
chr17	4641251	4641500	CXCL16	1.72519	0.00522383	0.563755	0.00628569
chr17	4641251	4641500	ZMYND15	1.72519	0.00522383	0.563755	0.00628569
chr19	49616501	49616750	LIN7B	1.60233	0.00487859	0.56319	0.00634971
chr3	52718751	52719000	GNL3	2.13739	0.00225104	0.56319	0.00634971
chr3	52718751	52719000	PBRM1	2.13739	0.00225104	0.56319	0.00634971
chr22	36682501	36682750	MIR6819	1.69227	0.0064546	0.56319	0.00634971
chr5	134180001	134180250	C5orf24	1.8493	0.00707382	0.561652	0.00652657
chr12	133812751	133813000	ANHX	-1.57878	0.00145063	-0.561493	0.00654504
chr6	33680251	33680500	UQCC2	1.00187	0.00752075	0.561493	0.00654504
chr21	46955251	46955500	SLC19A1	-0.836949	0.00862171	-0.561493	0.00654504
chr22	50049001	50049250	C22orf34	2.44574	0.00695048	0.561493	0.00654504
chr3	52031501	52031750	RPL29	1.44837	0.00142013	0.560928	0.00661124
chr4	108642751	108643000	PAPSS1	-1.85155	0.00899402	-0.560928	0.00661124
chr16	763251	763500	METRN	1.8848	0.00980534	0.560362	0.006678
chr19	52784251	52784500	MIR643	1.37427	0.00103981	0.560362	0.006678
chr13	32603751	32604000	FRY-AS1	1.74335	0.00151902	0.560362	0.006678
chr10	90612001	90612250	ANKRD22	2.83253	0.00012009	0.559955	0.00672643
chr14	105955001	105955250	CRIP1	-1.60851	0.00340369	-0.559797	0.00674531
chr19	36644251	36644500	COX7A1	1.54643	0.00378594	0.559232	0.00681319
chr19	20151751	20152000	ZNF682	1.60568	0.00363576	0.559232	0.00681319
chr17	46112751	46113000	MIR152	1.37442	0.0037351	0.559232	0.00681319
chr19	51893001	51893250	LIM2	1.43881	0.00872336	0.558666	0.00688163
chr19	51893001	51893250	C19orf84	1.43881	0.00872336	0.558666	0.00688163
chr14	82090251	82090500	LINC01467	-1.54142	0.00617862	-0.558666	0.00688163
chr13	100650251	100650500	LINC00554	-0.97006	0.00684861	-0.558101	0.00695064
chr10	102280251	102280500	SEC31B	1.10956	0.00342473	0.558101	0.00695064
chr19	49374001	49374250	PPP1R15A	1.56593	0.000584615	0.558101	0.00695064
chr5	61713751	61714000	IPO11	0.99883	0.00873974	0.557535	0.00702022
chr2	225809751	225810000	DOCK10	-2.23463	0.00640856	-0.557535	0.00702022
chr11	36533751	36534000	TRAF6	1.86115	0.00879163	0.55697	0.00709037
chr3	42644001	42644250	NKTR	1.77353	0.00320508	0.55697	0.00709037
chr3	42644001	42644250	SEC22C	1.77353	0.00320508	0.55697	0.00709037
chr19	52511251	52511500	ZNF615	2.41745	0.00860616	0.55697	0.00709037
chr20	10628751	10629000	MIR6870	1.3544	0.00468127	0.55697	0.00709037
chr1	11797501	11797750	AGTRAP	2.29208	0.00403642	0.556561	0.00714139
chr1	112150501	112150750	LINC01160	-1.82416	0.00206567	-0.556404	0.00716111
chr5	176737251	176737500	MXD3	-1.57308	0.00214705	-0.556404	0.00716111
chr21	37691251	37691500	MORC3	1.20342	0.00783485	0.555839	0.00723242
chr11	27679751	27680000	BDNF	-1.43241	0.0087878	-0.555839	0.00723242
chr1	167690251	167690500	MPZL1	-1.59935	0.00467945	-0.555839	0.00723242
chr6	144472751	144473000	STX11	-2.11349	0.0034305	-0.555273	0.00730433
chr11	6806501	6806750	OR2AG1	2.42959	0.00193809	0.555273	0.00730433
chr15	77519001	77519250	LINC00597	1.84086	0.00597365	0.555273	0.00730433
chr21	30669251	30669500	BACH1	1.39175	0.00127776	0.554708	0.00737682
chr6	27831751	27832000	HIST1H2AL	-2.42805	0.00376024	-0.554142	0.00744991
chr8	145047501	145047750	PLEC	2.50027	0.00608309	0.554142	0.00744991
chr15	25326751	25327000	SNORD116-17	2.01476	0.00876297	0.554142	0.00744991
chr15	25326751	25327000	SNORD116-16	2.01476	0.00876297	0.554142	0.00744991
chr15	25326751	25327000	SNORD116-19	2.01476	0.00876297	0.554142	0.00744991
chr15	25326751	25327000	SNORD116-15	2.01476	0.00876297	0.554142	0.00744991
chr15	25326751	25327000	SNORD116-14	2.01476	0.00876297	0.554142	0.00744991
chr1	167489251	167489500	CD247	-1.8879	0.00309613	-0.553577	0.00752359
chr15	81134751	81135000	MIR549A	-2.67866	0.00140946	-0.553577	0.00752359
chr1	41628251	41628500	SCMH1	1.9629	0.00575134	0.553577	0.00752359
chr19	55893501	55893750	TMEM238	-1.23631	0.005715	-0.553445	0.00754083
chr11	12309751	12310000	MICALCL	-2.59269	0.00182868	-0.553012	0.00759788
chr1	160766751	160767000	LY9	-1.73441	0.00618098	-0.553012	0.00759788
chr1	70225501	70225750	LRRC7	-2.11977	0.00620772	-0.553012	0.00759788
chr19	46274251	46274500	SIX5	2.54854	0.00571542	0.552446	0.00767277
chr9	97315251	97315500	PCAT7	-1.81205	0.00125653	-0.552446	0.00767277
chr6	109449001	109449250	CEP57L1	1.64575	0.0045142	0.551881	0.00774826
chr11	11376251	11376500	CSNK2A3	-1.74887	0.000250359	-0.55075	0.0079011
chr2	74425001	74425250	MTHFD2	-1.96086	0.00113827	-0.55075	0.0079011
chr17	39465001	39465250	KRTAP16-1	-2.10501	0.00794321	-0.55075	0.0079011
chr19	4399251	4399500	SH3GL1	-1.50596	0.00280094	-0.550184	0.00797845
chr16	23689251	23689500	PLK1	1.33698	0.00052165	0.550184	0.00797845
chr3	52858251	52858500	ITIH4-AS1	-2.04513	0.00313636	-0.550184	0.00797845
chr3	186915251	186915500	RTP1	-1.02801	0.00630118	-0.549619	0.00805642
chr18	13429001	13429250	LDLRAD4-AS1	-1.58263	0.00403008	-0.549619	0.00805642
chr10	7661501	7661750	ITIH5	1.61916	0.00941105	0.549619	0.00805642
chr19	42771001	42771250	CIC	1.6228	0.00311077	0.549053	0.00813502
chr6	26041751	26042000	HIST1H2BB	1.18799	0.00391113	0.549053	0.00813502
chr20	34678751	34679000	EPB41L1	1.99634	0.000275448	0.548488	0.00821425
chr11	77187001	77187250	PAK1	2.35069	6.58611e-05	0.548488	0.00821425
chr11	63974501	63974750	FERMT3	-1.30771	0.00663841	-0.548488	0.00821425
chr11	71637501	71637750	LOC100133315	1.60273	0.00203826	0.548488	0.00821425
chr6	26016001	26016250	HIST1H1A	2.0145	0.00408608	0.548488	0.00821425
chr12	22486751	22487000	ST8SIA1	-3.71388	0.00176722	-0.548488	0.00821425
chr19	45941501	45941750	MIR6088	1.69207	0.00693172	0.548488	0.00821425
chr18	10525501	10525750	NAPG	-1.70002	0.00302759	-0.547923	0.00829411
chr2	29040251	29040500	SPDYA	1.39355	0.00090293	0.547357	0.00837461
chr20	5989751	5990000	CRLS1	1.6996	0.00449518	0.547357	0.00837461
chr8	37350251	37350500	LINC01605	-2.57349	0.000629893	-0.547357	0.00837461
chr11	71845001	71845250	FOLR3	1.99804	0.00847967	0.546792	0.00845576
chr20	1615001	1615250	SIRPG-AS1	1.7484	0.00210515	0.546792	0.00845576
chr11	45929501	45929750	C11orf94	-2.28365	0.00153919	-0.546226	0.00853755
chr6	42162001	42162250	GUCA1B	-1.40797	0.00130663	-0.546226	0.00853755
chr19	2942751	2943000	ZNF77	1.3807	0.00638578	0.546226	0.00853755
chr5	56510001	56510250	GPBP1	2.11832	0.00126986	0.546226	0.00853755
chr19	36524501	36524750	CLIP3	1.38678	0.00266963	0.546226	0.00853755
chr6	89857251	89857500	PM20D2	1.84735	0.00460574	0.546226	0.00853755
chr5	6376501	6376750	MED10	1.4373	0.00286902	0.545661	0.00862
chr3	77147501	77147750	ROBO2	-1.41043	0.00994565	-0.545661	0.00862
chr8	71384501	71384750	LOC101926892	1.75429	0.00496528	0.545661	0.00862
chr5	135415251	135415500	VTRNA2-1	-1.10185	0.0013499	-0.545095	0.00870309
chr8	25318251	25318500	CDCA2	2.03561	0.00407271	0.54453	0.00878685
chr6	27117251	27117500	MIR3143	1.61074	0.0082088	0.54453	0.00878685
chr16	57479751	57480000	COQ9	1.33704	0.0028521	0.543964	0.00887127
chr14	35407751	35408000	IGBP1P1	1.06629	0.0011874	0.543964	0.00887127
chr16	57479751	57480000	CIAPIN1	1.33704	0.0028521	0.543964	0.00887127
chr19	41279751	41280000	MIA	2.19736	0.000948161	0.543964	0.00887127
chr8	56988501	56988750	RPS20	0.926194	0.00413678	0.543964	0.00887127
chr22	22335751	22336000	TOP3B	2.01406	0.00103757	0.543964	0.00887127
chr19	9943751	9944000	PIN1	1.76821	0.00768913	0.543964	0.00887127
chr19	41279751	41280000	MIA-RAB4B	2.19736	0.000948161	0.543964	0.00887127
chr18	43650501	43650750	PSTPIP2	-1.91274	0.0013413	-0.543964	0.00887127
chr9	93345501	93345750	LINC01501	-1.60027	0.00636881	-0.543399	0.00895636
chr1	62786251	62786500	KANK4	1.71218	0.00605864	0.543399	0.00895636
chr4	166247001	166247250	MSMO1	-2.41659	0.0066736	-0.543399	0.00895636
chr19	55221501	55221750	LILRP2	1.87975	0.00701661	0.543399	0.00895636
chr7	112089001	112089250	IFRD1	1.71212	0.00835674	0.543238	0.00898063
chr11	395001	395250	PKP3	2.56731	0.00214225	0.542833	0.00904211
chr8	22227001	22227250	SLC39A14	1.4835	0.004849	0.542833	0.00904211
chr4	166793501	166793750	TLL1	-2.95937	0.00258094	-0.542833	0.00904211
chr13	43598001	43598250	DNAJC15	-2.95598	0.00252464	-0.542268	0.00912854
chr19	57677751	57678000	DUXA	1.34534	0.00914452	0.541703	0.00921565
chr22	24097001	24097250	VPREB3	1.42598	0.00895522	0.541137	0.00930344
chr17	74069501	74069750	GALR2	1.73678	0.00168546	0.541137	0.00930344
chr22	44894501	44894750	LDOC1L	2.84826	0.00446885	0.541137	0.00930344
chr17	20369001	20369250	LGALS9B	-2.36529	0.00419286	-0.540572	0.00939192
chr5	180675001	180675250	CTC-338M12.4	-2.53506	0.0018931	-0.540572	0.00939192
chr20	54931751	54932000	FAM210B	1.66775	0.00683754	0.540572	0.00939192
chr7	97600001	97600250	MGC72080	1.74391	0.0050678	0.540006	0.00948109
chr3	185215001	185215250	TMEM41A	1.43539	0.00572018	0.539441	0.00957095
chr20	58664501	58664750	LOC729296	-2.0433	0.00143269	-0.539441	0.00957095
chr12	123495001	123495250	MIR4304	-1.13765	0.00964879	-0.539441	0.00957095
chr22	29136501	29136750	CHEK2	1.76152	0.00160275	0.538875	0.00966151
chr22	29136501	29136750	HSCB	1.76152	0.00160275	0.538875	0.00966151
chr11	125656001	125656250	PATE3	2.26	0.00797814	0.538875	0.00966151
chr5	34687501	34687750	RAI14	-2.48838	0.00186539	-0.538875	0.00966151
chr1	5923751	5924000	MIR4689	1.03703	0.00963265	0.538875	0.00966151
chr2	65158751	65159000	LOC400958	-1.99307	0.00518434	-0.53831	0.00975278
chr11	127142001	127142250	LOC101929497	-2.7672	0.00929666	-0.53831	0.00975278
chr19	55882751	55883000	IL11	1.0815	0.00280948	0.53831	0.00975278
chr17	37791751	37792000	STARD3	-1.4482	0.00711192	-0.537744	0.00984475
chr2	172018751	172019000	TLK1	0.856333	0.00645198	0.537744	0.00984475
chr7	64041001	64041250	LOC641746	1.81487	0.00324863	0.537744	0.00984475
chr11	18415001	18415250	LDHA	1.33413	0.00109665	0.537744	0.00984475
chr10	92708501	92708750	XLOC_008559	1.59762	0.00947753	0.537331	0.00991249
chr2	176982751	176983000	HOXD10	-1.98417	0.00206528	-0.537179	0.00993743
chr16	2315501	2315750	RNPS1	1.2081	0.00435548	0.537179	0.00993743
chr5	69343501	69343750	SMN1	1.89161	0.0036282	0.537179	0.00993743
chr5	69343501	69343750	SMN2	1.89161	0.0036282	0.537179	0.00993743
chr5	70881751	70882000	MCCC2	1.73701	0.00722654	0.537179	0.00993743
chr1	26736001	26736250	LIN28A	-3.09842	0.0027317	-0.536613	0.0100308
chr1	243509001	243509250	MIR4677	1.51734	0.00632589	0.536613	0.0100308
chr2	240274251	240274500	MIR2467	-0.982956	0.00802224	-0.536613	0.0100308
chr5	177434001	177434250	FAM153C	-1.33851	0.00223649	-0.536048	0.0101249
chr16	401501	401750	AXIN1	2.30223	0.00232152	0.536048	0.0101249
chr5	169759001	169759250	LINC01366	1.97747	0.00246724	0.535483	0.0102198
chr22	39927001	39927250	RPS19BP1	1.44588	0.00978663	0.534917	0.0103153
chr14	101498751	101499000	MIR495	-2.71494	0.00532947	-0.534917	0.0103153
chr14	101498751	101499000	MIR543	-2.71494	0.00532947	-0.534917	0.0103153
chr10	121577501	121577750	INPP5F	1.4497	0.0071104	0.534352	0.0104116
chr20	44006251	44006500	TP53TG5	1.59795	0.0023905	0.534352	0.0104116
chr7	121034751	121035000	FAM3C	2.24598	0.0042451	0.534352	0.0104116
chr7	99330751	99331000	CYP3A7	2.29958	0.00410955	0.534352	0.0104116
chr10	105240001	105240250	CALHM3	1.4714	0.00575717	0.534352	0.0104116
chr7	99330751	99331000	CYP3A7-CYP3A51P	2.29958	0.00410955	0.534352	0.0104116
chr7	20178251	20178500	LOC101927668	1.40049	0.00121046	0.533786	0.0105087
chr11	71588251	71588500	LOC100129216	1.06896	0.00990609	0.533786	0.0105087
chr10	96045251	96045500	PLCE1-AS1	-1.40598	0.00658561	-0.533221	0.0106065
chr21	30366751	30367000	LTN1	1.52472	0.00733108	0.53209	0.0108042
chr1	6087001	6087250	KCNAB2	1.86091	0.00478862	0.53209	0.0108042
chr1	113256251	113256500	PPM1J	-2.21102	0.00353882	-0.53209	0.0108042
chr21	15646001	15646250	ABCC13	-3.4418	0.000720718	-0.53209	0.0108042
chr11	8833001	8833250	ST5	1.78924	0.0043159	0.53209	0.0108042
chr17	74685501	74685750	MXRA7	-1.10835	0.0062287	-0.531524	0.0109043
chr16	10839501	10839750	NUBP1	1.437	0.000356294	0.531524	0.0109043
chr6	44239001	44239250	TMEM151B	-1.96549	0.00982549	-0.531524	0.0109043
chr14	93532501	93532750	ITPK1-AS1	-1.50672	0.0044064	-0.531524	0.0109043
chr16	3449001	3449250	ZSCAN32	0.954074	0.00704771	0.530959	0.011005
chr7	73132501	73132750	STX1A	-2.86393	0.00883434	-0.530959	0.011005
chr16	3449001	3449250	ZNF174	0.954074	0.00704771	0.530959	0.011005
chr1	83453751	83454000	LINC01361	-1.5843	0.00907851	-0.530959	0.011005
chr2	131368001	131368250	POTEJ	-2.30906	0.00190392	-0.530394	0.0111066
chr8	104151251	104151500	BAALC	-1.48205	0.00618844	-0.529828	0.0112089
chr2	73928251	73928500	NAT8B	-0.793752	0.00754223	-0.529828	0.0112089
chr16	34403751	34404000	UBE2MP1	1.8741	0.00220661	0.529263	0.0113119
chr11	44585251	44585500	CD82	1.6887	0.00836238	0.529263	0.0113119
chr11	117051251	117051500	SIDT2	1.49423	0.00367226	0.529263	0.0113119
chr6	29526251	29526500	UBD	1.88557	0.00662229	0.528697	0.0114158
chr5	81269251	81269500	ATG10	1.86531	0.0037857	0.528697	0.0114158
chr10	89579751	89580000	ATAD1	1.92266	0.00357511	0.528697	0.0114158
chr9	36822751	36823000	MIR4475	1.85955	0.00283614	0.528697	0.0114158
chr10	89579751	89580000	CFL1P1	1.92266	0.00357511	0.528697	0.0114158
chr6	107348001	107348250	C6orf203	1.4278	0.00742494	0.527715	0.011598
chr11	66276251	66276500	BBS1	1.66517	0.0057629	0.527566	0.0116258
chr21	30258501	30258750	N6AMT1	1.42813	0.0050836	0.527566	0.0116258
chr12	113596001	113596250	MIR7106	-1.28558	0.00243687	-0.527566	0.0116258
chr1	150481251	150481500	ECM1	2.05791	0.0053686	0.52715	0.011704
chr5	7395251	7395500	ADCY2	-2.1975	0.00756341	-0.527001	0.011732
chr1	158551251	158551500	OR10X1	2.39509	0.00132411	0.527001	0.011732
chr7	127291001	127291250	SND1	-1.41621	0.00911739	-0.527001	0.011732
chr19	59085251	59085500	CENPBD1P1	1.44351	0.00950079	0.526435	0.011839
chr3	28281001	28281250	CMC1	1.53653	0.00683061	0.526435	0.011839
chr19	59085251	59085500	MZF1	1.44351	0.00950079	0.526435	0.011839
chr21	37443501	37443750	CBR1	1.90918	0.00458414	0.52587	0.0119468
chr1	160053001	160053250	KCNJ9	-1.69853	0.00861919	-0.52587	0.0119468
chr5	71804751	71805000	ZNF366	-1.12852	0.0077188	-0.52587	0.0119468
chr4	39481001	39481250	LOC401127	1.61236	0.00866173	0.52587	0.0119468
chr19	46235251	46235500	BHMG1	1.24163	0.00722569	0.52587	0.0119468
chr5	72142001	72142250	TNPO1	1.63434	0.00959736	0.525304	0.0120554
chr15	65369501	65369750	KBTBD13	-1.28778	0.00375471	-0.525304	0.0120554
chr20	22265251	22265500	LINC01427	-3.2098	0.0047365	-0.525304	0.0120554
chr11	31827751	31828000	PAX6	-2.00236	0.00559998	-0.524739	0.0121648
chr9	130711251	130711500	FAM102A	1.09687	0.000745979	0.524739	0.0121648
chr15	82336251	82336500	MEX3B	-1.3248	0.00951025	-0.524739	0.0121648
chr4	183958501	183958750	FAM92A1P2	-2.53536	0.00764079	-0.524739	0.0121648
chr1	103572251	103572500	COL11A1	-4.58607	0.000128219	-0.524174	0.012275
chr1	11043751	11044000	C1orf127	1.57976	0.00969072	0.524174	0.012275
chr3	174987251	174987500	NAALADL2-AS2	-1.06469	0.00226949	-0.524174	0.012275
chr13	77568001	77568250	CLN5	1.47353	0.00463821	0.524174	0.012275
chr16	31099751	31100000	PRSS53	1.27267	0.00976316	0.523608	0.012386
chr7	150102751	150103000	LOC728743	2.52432	0.00849591	0.523608	0.012386
chr8	146226001	146226250	ZNF252P-AS1	-1.50167	0.000847598	-0.523043	0.0124978
chr14	52781501	52781750	PTGER2	-4.33502	0.000923677	-0.523043	0.0124978
chr22	46729501	46729750	TRMU	2.13092	0.00116413	0.523043	0.0124978
chr17	7219751	7220000	GPS2	1.00941	0.00708699	0.523043	0.0124978
chr6	27278251	27278500	POM121L2	1.77225	0.00505609	0.521912	0.0127239
chr16	2099751	2100000	TSC2	1.20632	0.000286215	0.521346	0.0128383
chr8	101323001	101323250	RNF19A	2.08974	0.00463525	0.521346	0.0128383
chr7	156929751	156930000	UBE3C	1.55273	0.000157514	0.521346	0.0128383
chr16	2099751	2100000	NTHL1	1.20632	0.000286215	0.521346	0.0128383
chr7	99868251	99868500	GATS	3.38949	5.43214e-05	0.521346	0.0128383
chr19	37827001	37827250	HKR1	1.66236	0.00105489	0.521346	0.0128383
chr12	123186751	123187000	HCAR2	-1.17227	0.00259516	-0.520781	0.0129534
chr7	87561751	87562000	ADAM22	2.17936	0.00427701	0.520215	0.0130694
chr7	93551001	93551250	GNG11	2.79168	0.00655111	0.520215	0.0130694
chr1	155233751	155234000	SCAMP3	-1.16801	0.00906752	-0.51965	0.0131862
chr1	154126251	154126500	NUP210L	2.18663	0.00709583	0.51965	0.0131862
chr2	242718001	242718250	GAL3ST2	-1.41481	0.000294898	-0.51965	0.0131862
chr4	41361001	41361250	LIMCH1	-2.49996	0.00977276	-0.519084	0.0133039
chr19	46975501	46975750	PNMAL1	-2.31836	0.000640848	-0.519084	0.0133039
chr5	115911501	115911750	SEMA6A	-3.64896	0.00261993	-0.518519	0.0134224
chr19	23187251	23187500	ZNF728	2.20614	0.000377232	0.517954	0.0135418
chr1	46685501	46685750	POMGNT1	-1.12124	0.00271423	-0.517954	0.0135418
chr11	4207251	4207500	LOC100506082	2.12492	0.00522625	0.517954	0.0135418
chr7	143956501	143956750	OR2A7	-1.5217	0.00424027	-0.517388	0.0136621
chr1	28099001	28099250	STX12	-3.0619	0.00544771	-0.517388	0.0136621
chr2	170364501	170364750	KLHL41	2.20392	0.00291664	0.517388	0.0136621
chr19	22605501	22605750	ZNF98	1.88304	0.00442656	0.517388	0.0136621
chr19	22815501	22815750	ZNF492	2.12463	0.00484851	0.517388	0.0136621
chr3	131706501	131706750	MIR5704	-2.53415	0.00380785	-0.517388	0.0136621
chr19	44454251	44454500	ZNF221	1.37212	0.00340268	0.516823	0.0137832
chr1	173961501	173961750	RC3H1	1.59831	0.00804336	0.516823	0.0137832
chr2	207079751	207080000	GPR1	-1.31374	0.00576374	-0.516257	0.0139052
chr8	105600251	105600500	LRP12	2.65419	0.00937976	0.516257	0.0139052
chr7	74073501	74073750	GTF2I	-1.76237	0.002908	-0.516257	0.0139052
chr12	52485751	52486000	OR7E47P	4.34419	4.06663e-05	0.515692	0.0140281
chr10	99344501	99344750	HOGA1	1.92628	0.00811329	0.515126	0.0141518
chr19	38184501	38184750	ZNF781	1.92615	0.00785067	0.515126	0.0141518
chr12	7900251	7900500	CLEC4C	1.80686	0.00948625	0.515126	0.0141518
chr2	98284001	98284250	LINC01125	1.38729	0.00177206	0.515126	0.0141518
chr5	177559251	177559500	RMND5B	1.36631	0.00773151	0.513995	0.014402
chr20	48733251	48733500	UBE2V1	0.954674	0.008358	0.513995	0.014402
chr12	109250001	109250250	SSH1	-2.0103	0.00919544	-0.51343	0.0145285
chr14	105155001	105155250	INF2	-2.80651	0.00530124	-0.51343	0.0145285
chr2	242555001	242555250	THAP4	-0.848885	0.00813816	-0.51343	0.0145285
chr12	54390251	54390500	HOXC-AS2	-1.6516	0.00104516	-0.51343	0.0145285
chr3	15913751	15914000	MIR563	1.80556	0.00118807	0.513022	0.0146203
chr16	2020751	2021000	TBL3	0.978312	0.00510285	0.512865	0.0146558
chr1	52301501	52301750	MIR761	1.82895	0.00903507	0.512299	0.014784
chr4	69048751	69049000	FTLP10	-1.47948	0.00717223	-0.512299	0.014784
chr3	172165751	172166000	GHSR	-1.06087	0.00529302	-0.512299	0.014784
chr17	48784001	48784250	ANKRD40	-1.65929	0.00546185	-0.511734	0.0149132
chr1	138751	139000	LOC729737	-1.64946	0.00528044	-0.5112	0.0150359
chr17	30227001	30227250	UTP6	1.12269	0.00409574	0.511168	0.0150432
chr5	96294251	96294500	LNPEP	-1.75697	0.00914036	-0.511168	0.0150432
chr1	112016001	112016250	C1orf162	2.18925	0.000558725	0.511168	0.0150432
chr13	31456751	31457000	LINC00545	1.7929	0.00517946	0.511168	0.0150432
chr15	70926501	70926750	SALRNA2	-1.68006	0.00122033	-0.511168	0.0150432
chr9	33000001	33000250	APTX	1.45815	0.00835033	0.510603	0.0151742
chr1	46112251	46112500	RPS15AP10	1.35807	0.00477473	0.510603	0.0151742
chr2	10830501	10830750	NOL10	-2.43758	0.00438338	-0.510603	0.0151742
chr6	155172251	155172500	MIR1273C	1.01102	0.00426476	0.510603	0.0151742
chr22	42396251	42396500	WBP2NL	1.62536	0.00773168	0.510603	0.0151742
chr12	103310751	103311000	PAH	-2.94179	0.000378779	-0.510037	0.0153061
chr6	30660751	30661000	NRM	0.900646	0.0076991	0.510037	0.0153061
chr16	23465251	23465500	COG7	1.6232	0.00283263	0.509472	0.0154389
chr14	25520251	25520500	STXBP6	-2.21417	0.00493069	-0.509472	0.0154389
chr17	72431001	72431250	GPRC5C	0.996506	0.00874113	0.509472	0.0154389
chr22	36901251	36901500	FOXRED2	2.02947	0.00417039	0.509472	0.0154389
chr3	161091501	161091750	SPTSSB	-1.25136	0.00237198	-0.509472	0.0154389
chr1	66999001	66999250	SGIP1	-2.57501	0.00678229	-0.509472	0.0154389
chr14	34932001	34932250	SPTSSA	-2.16543	0.00851319	-0.509472	0.0154389
chr2	198649251	198649500	BOLL	1.20086	0.00913087	0.509472	0.0154389
chr3	24564251	24564500	MIR4792	-1.4562	0.00529074	-0.509472	0.0154389
chr2	234545001	234545250	UGT1A10	-2.44105	0.00674617	-0.508906	0.0155727
chr7	98973501	98973750	ARPC1B	-2.98087	0.000972871	-0.508341	0.0157074
chr1	41329501	41329750	CITED4	-2.05023	0.00592815	-0.508341	0.0157074
chr21	43921251	43921500	SLC37A1	1.84842	0.00683378	0.508341	0.0157074
chr17	40189251	40189500	ZNF385C	1.78232	0.00636894	0.507775	0.0158431
chr7	35838001	35838250	SEPT7-AS1	1.14695	0.00387324	0.507775	0.0158431
chr19	4930751	4931000	MIR4747	1.10799	0.00508025	0.507775	0.0158431
chr19	10421251	10421500	ZGLP1	-1.78801	0.00195677	-0.507775	0.0158431
chr22	31741251	31741500	PATZ1	3.34579	0.00217557	0.50721	0.0159797
chr14	24520501	24520750	LRRC16B	-1.80906	0.00784974	-0.50721	0.0159797
chr22	31741251	31741500	LINC01521	3.34579	0.00217557	0.50721	0.0159797
chr14	31678501	31678750	HECTD1	1.56727	0.00811801	0.50721	0.0159797
chr12	120686251	120686500	PXN	-1.87732	0.00266683	-0.50721	0.0159797
chr19	15561751	15562000	MIR1470	1.82078	0.00238865	0.506788	0.0160823
chr19	15561751	15562000	WIZ	1.82078	0.00238865	0.506788	0.0160823
chr2	113032001	113032250	ZC3H6	-1.75809	0.00168382	-0.506645	0.0161172
chr16	641751	642000	RAB40C	2.67594	0.00967848	0.506645	0.0161172
chr12	570251	570500	B4GALNT3	2.02808	0.000754633	0.506645	0.0161172
chr1	24527251	24527500	LOC284632	1.73767	0.00704147	0.506645	0.0161172
chr18	28934751	28935000	DSG1-AS1	-1.43153	0.00538981	-0.506645	0.0161172
chr11	61125501	61125750	CYB561A3	-1.4817	0.00603933	-0.506079	0.0162557
chr1	228135001	228135250	WNT9A	2.74937	0.00433564	0.506079	0.0162557
chr7	63507501	63507750	ZNF727	2.35642	0.0014493	0.506079	0.0162557
chr8	141466251	141466500	TRAPPC9	1.41346	0.00521483	0.505514	0.0163952
chr12	41084751	41085000	CNTN1	-1.96299	0.00616692	-0.505514	0.0163952
chr16	11889251	11889500	ZC3H7A	0.882535	0.00108437	0.505514	0.0163952
chr6	150041251	150041500	LATS1	1.94936	0.0014233	0.505514	0.0163952
chr22	49939001	49939250	MIR3667	2.63892	0.000116427	0.505514	0.0163952
chr18	46474501	46474750	SMAD7	-2.59212	0.00355228	-0.504948	0.0165356
chr21	46065751	46066000	KRTAP10-11	1.828	0.00246499	0.504948	0.0165356
chr14	105955751	105956000	C14orf80	-1.86839	0.00591407	-0.504948	0.0165356
chr19	10119501	10119750	COL5A3	1.77549	0.00998697	0.504948	0.0165356
chr22	37446251	37446500	KCTD17	1.48577	0.00882674	0.504383	0.016677
chr5	110406001	110406250	TSLP	-2.02879	0.00910014	-0.503817	0.0168194
chr13	42616001	42616250	DGKH	2.30951	0.00497723	0.503817	0.0168194
chr22	40322501	40322750	GRAP2	1.94771	0.00873329	0.503817	0.0168194
chr6	29601251	29601500	GABBR1	1.54148	0.00303428	0.503817	0.0168194
chr20	3217501	3217750	SLC4A11	-1.45795	0.00449497	-0.503252	0.0169628
chr22	44466001	44466250	PARVB	1.70496	0.0064771	0.503252	0.0169628
chr2	95611001	95611250	LOC442028	1.75879	0.00931829	0.503252	0.0169628
chr3	111578001	111578250	PHLDB2	4.03202	0.00530003	0.503252	0.0169628
chr8	94931251	94931500	PDP1	1.55085	0.00340707	0.502686	0.0171071
chr9	34896751	34897000	FAM205C	-2.12225	0.00657983	-0.502686	0.0171071
chr6	30080001	30080250	TRIM31	1.69037	0.00844145	0.502121	0.0172525
chr17	40924001	40924250	VPS25	1.20829	0.00910828	0.502121	0.0172525
chr6	155053251	155053500	SCAF8	1.72819	0.00516678	0.502121	0.0172525
chr3	49853251	49853500	UBA7	1.99489	0.00292083	0.502121	0.0172525
chr11	132153001	132153250	NTM-IT	2.09815	0.00565566	0.502121	0.0172525
chr8	42195001	42195250	POLB	2.98041	0.000139687	0.501555	0.0173988
chr6	31630001	31630250	C6orf47	-1.66965	0.00660578	-0.501555	0.0173988
chr2	71018251	71018500	FIGLA	-1.1387	0.0082196	-0.50099	0.0175462
chr17	59668001	59668250	NACA2	-1.93062	0.00030059	-0.50099	0.0175462
chr17	9807501	9807750	RCVRN	1.73122	0.00632037	0.500425	0.0176945
chr8	124749251	124749500	ANXA13	1.73414	0.00466149	0.500425	0.0176945
chr16	3550751	3551000	CLUAP1	-5.43131	0.00925826	-0.499859	0.0178439
chr11	6892251	6892500	OR10A2	2.33648	0.00524471	0.499859	0.0178439
chr19	52933751	52934000	ZNF534	2.07991	0.00511747	0.499859	0.0178439
chr7	102106501	102106750	ALKBH4	-1.41574	0.00586388	-0.499294	0.0179942
chr7	102106501	102106750	LRWD1	-1.41574	0.00586388	-0.499294	0.0179942
chr5	153727751	153728000	MIR1294	1.36527	0.00941925	0.499294	0.0179942
chr7	102106501	102106750	MIR5090	-1.41574	0.00586388	-0.499294	0.0179942
chr2	128421501	128421750	LIMS2	-1.85344	0.00583019	-0.498728	0.0181456
chr6	31772751	31773000	LSM2	0.921299	0.00623167	0.498728	0.0181456
chr3	183871501	183871750	DVL3	1.69792	0.00578565	0.498728	0.0181456
chr5	132364251	132364500	ZCCHC10	1.62739	0.00195991	0.498728	0.0181456
chr16	30348001	30348250	SMG1P5	1.28688	0.00121544	0.498728	0.0181456
chr19	48742501	48742750	CARD8	1.85188	0.0025432	0.498728	0.0181456
chr10	103112501	103112750	BTRC	1.10102	0.000186332	0.498163	0.0182981
chr6	152699501	152699750	SYNE1-AS1	1.80348	0.00703638	0.498163	0.0182981
chr1	33114251	33114500	ZBTB8OS	-1.4941	0.00371648	-0.498163	0.0182981
chr12	8694001	8694250	CLEC4E	1.77731	0.00593558	0.497597	0.0184515
chr3	12810751	12811000	TMEM40	-2.1639	0.00929167	-0.497597	0.0184515
chr3	196297251	196297500	WDR53	1.2825	0.00300433	0.497032	0.018606
chr3	196297251	196297500	FBXO45	1.2825	0.00300433	0.497032	0.018606
chr7	138457501	138457750	ATP6V0A4	-2.05072	0.00956055	-0.497032	0.018606
chr13	114453501	114453750	LINC00552	-1.61123	0.00472348	-0.496466	0.0187615
chr1	37501251	37501500	GRIK3	-2.55257	0.00990608	-0.496466	0.0187615
chr19	50870751	50871000	NAPSA	1.81872	0.00464995	0.496041	0.0188792
chr4	24797251	24797500	SOD3	-2.09944	0.00367056	-0.495901	0.0189181
chr1	10028251	10028500	MIR5697	0.997783	0.00428687	0.495901	0.0189181
chr19	17338501	17338750	OCEL1	-1.60946	0.00643997	-0.495901	0.0189181
chr12	49244251	49244500	DDX23	1.97451	0.00301964	0.495475	0.0190367
chr11	118085501	118085750	AMICA1	1.97806	0.00543821	0.49477	0.0192344
chr17	3540251	3540500	CTNS	3.83504	6.2161e-05	0.49477	0.0192344
chr17	3540251	3540500	SHPK	3.83504	6.2161e-05	0.49477	0.0192344
chr22	17745501	17745750	CECR3	1.8416	0.00994945	0.49477	0.0192344
chr22	40572251	40572500	TNRC6B	1.26244	0.00356372	0.494205	0.0193942
chr8	144717001	144717250	ZNF623	-1.16322	0.00504024	-0.494205	0.0193942
chr19	37265751	37266000	LOC728485	1.33551	0.00941768	0.494205	0.0193942
chr2	188314751	188315000	CALCRL	-1.60053	0.00610665	-0.493639	0.019555
chr15	54052751	54053000	WDR72	-2.37108	0.00845533	-0.493639	0.019555
chr15	72668001	72668250	HEXA	2.78857	0.00219717	0.493639	0.019555
chr19	53192501	53192750	ZNF83	1.58689	0.00113075	0.493639	0.019555
chr15	72668001	72668250	HEXA-AS1	2.78857	0.00219717	0.493639	0.019555
chr15	63336251	63336500	TPM1	-2.87226	0.00255661	-0.493074	0.0197169
chr5	59188251	59188500	PDE4D	-1.67769	0.00706988	-0.493074	0.0197169
chr6	49917751	49918000	DEFB133	-2.32456	0.00647688	-0.493074	0.0197169
chr19	58010001	58010250	ZNF773	1.79118	0.000527376	0.493074	0.0197169
chr13	41362251	41362500	SLC25A15	1.22458	0.00229209	0.492508	0.0198799
chr7	15603001	15603250	AGMO	-2.4016	0.00795733	-0.492508	0.0198799
chr20	58253251	58253500	PHACTR3	-2.66455	0.00474404	-0.492508	0.0198799
chr17	34327001	34327250	CCL15	1.69113	0.00109876	0.492508	0.0198799
chr3	171527751	171528000	PLD1	2.73888	0.00980633	0.492508	0.0198799
chr17	34327001	34327250	CCL15-CCL14	1.69113	0.00109876	0.492508	0.0198799
chr21	28327251	28327500	MIR4759	-2.43347	0.00767229	-0.492508	0.0198799
chr8	11352501	11352750	BLK	-2.524	0.00592483	-0.491943	0.0200439
chr16	2272001	2272250	E4F1	1.36663	0.00466144	0.491943	0.0200439
chr6	53200251	53200500	RPS16P5	-1.77588	0.00842371	-0.491943	0.0200439
chr11	67409001	67409250	TBX10	-1.97591	0.00520477	-0.491943	0.0200439
chr19	10612001	10612250	KEAP1	2.21581	0.00662015	0.491377	0.0202091
chr1	200861251	200861500	C1orf106	1.99099	0.00638678	0.491377	0.0202091
chr19	56124751	56125000	ZNF865	1.0453	0.000624565	0.491377	0.0202091
chr16	56665501	56665750	MT1M	1.73254	0.00785684	0.490246	0.0205426
chr16	21717751	21718000	OTOA	1.5863	0.00651654	0.490246	0.0205426
chr2	127963751	127964000	CYP27C1	1.83788	0.00816637	0.490246	0.0205426
chr16	12813251	12813500	MIR4718	1.28626	0.00380185	0.490246	0.0205426
chr22	37676501	37676750	CYTH4	1.84867	0.00220916	0.489681	0.020711
chr1	156082751	156083000	LMNA	1.28242	0.00533962	0.489681	0.020711
chr12	56550001	56550250	MYL6	1.04129	0.00452045	0.489681	0.020711
chr4	154072501	154072750	TRIM2	-1.18886	0.00795509	-0.489116	0.0208806
chr17	18907251	18907500	FAM83G	2.80859	0.00820885	0.489116	0.0208806
chr1	70821751	70822000	ANKRD13C	1.8681	0.00746758	0.489116	0.0208806
chr8	37618751	37619000	PROSC	-1.25986	0.00768572	-0.489116	0.0208806
chr14	60711001	60711250	PPM1A	2.05875	0.00471739	0.489116	0.0208806
chr1	70821751	70822000	HHLA3	1.8681	0.00746758	0.489116	0.0208806
chr19	55173001	55173250	LILRB4	2.22153	0.00556582	0.489116	0.0208806
chr13	99403251	99403500	SLC15A1	-1.56309	0.00477797	-0.489116	0.0208806
chr22	24242501	24242750	MIF-AS1	2.1471	0.00322282	0.489116	0.0208806
chr17	34240001	34240250	LRRC37A8P	2.23633	0.00051257	0.488688	0.0210095
chr16	3161001	3161250	ZNF205	1.21	0.00974939	0.48855	0.0210512
chr12	133756251	133756500	ZNF268	1.25019	0.00386971	0.48855	0.0210512
chr2	232789001	232789250	NPPC	-1.89067	0.00592979	-0.48855	0.0210512
chr19	58040251	58040500	ZNF549	1.57656	0.000840112	0.48855	0.0210512
chr17	37898001	37898250	GRB7	-1.29892	0.00332788	-0.48855	0.0210512
chr22	29279001	29279250	ZNRF3	2.35632	0.00619471	0.487985	0.021223
chr20	34131501	34131750	ERGIC3	1.46382	0.00533131	0.487985	0.021223
chr14	21993751	21994000	SALL2	-1.55371	0.00649039	-0.487985	0.021223
chr1	163039001	163039250	RGS4	-3.13778	0.00601953	-0.487985	0.021223
chr13	102621501	102621750	MIR2681	-2.55733	0.00583078	-0.487985	0.021223
chr3	5162251	5162500	ARL8B	1.83731	0.00441974	0.487971	0.0212273
chr3	100213251	100213500	TMEM45A	1.39368	0.00103506	0.487419	0.0213959
chr9	134362251	134362500	SNORD62B	1.30557	0.00749939	0.487419	0.0213959
chr9	134362251	134362500	SNORD62A	1.30557	0.00749939	0.487419	0.0213959
chr17	32510001	32510250	LOC101927239	2.43381	0.00274151	0.487419	0.0213959
chr2	210444251	210444500	MAP2	-2.08064	0.00112499	-0.486854	0.0215699
chr15	51384751	51385000	TNFAIP8L3	-1.57129	0.00445551	-0.486854	0.0215699
chr11	72592001	72592250	MIR4459	1.46006	0.00560808	0.486426	0.0217024
chr1	117636501	117636750	MIR942	2.00721	0.00595692	0.486288	0.0217451
chr10	95866751	95867000	PLCE1-AS2	-2.07181	0.00174574	-0.486288	0.0217451
chr15	22155501	22155750	MIR5701-3	1.85932	0.00884094	0.486288	0.0217451
chr15	22155501	22155750	MIR5701-1	1.85932	0.00884094	0.486288	0.0217451
chr15	22155501	22155750	MIR5701-2	1.85932	0.00884094	0.486288	0.0217451
chr16	50735251	50735500	NOD2	1.68193	0.00668695	0.48586	0.0218785
chr9	89762501	89762750	C9orf170	1.76826	0.00412598	0.48586	0.0218785
chr20	1094251	1094500	PSMF1	1.22977	0.00321636	0.485723	0.0219213
chr8	129060251	129060500	MIR1207	1.80358	0.00692338	0.485723	0.0219213
chr10	11783501	11783750	ECHDC3	0.867144	0.00152079	0.485723	0.0219213
chr6	32861501	32861750	LOC100294145	-2.20265	0.00467132	-0.485723	0.0219213
chr20	1167501	1167750	TMEM74B	1.34966	0.00938012	0.485723	0.0219213
chr12	52628001	52628250	KRT7	-3.18172	0.00402321	-0.485157	0.0220988
chr13	36788001	36788250	SOHLH2	-1.62987	0.0094566	-0.485157	0.0220988
chr6	31869001	31869250	ZBTB12	3.23911	0.000582691	0.485157	0.0220988
chr6	31869001	31869250	C2	3.23911	0.000582691	0.485157	0.0220988
chr14	101281251	101281500	MIR2392	-2.20309	0.00614953	-0.485157	0.0220988
chr4	76862501	76862750	NAAA	1.93457	0.00020342	0.484592	0.0222774
chr5	176729751	176730000	RAB24	2.59794	0.00912649	0.484592	0.0222774
chr22	30879001	30879250	SDC4P	1.94046	0.0072809	0.484592	0.0222774
chr5	176729751	176730000	PRELID1	2.59794	0.00912649	0.484592	0.0222774
chr16	21830751	21831000	RRN3P1	1.58843	0.0018281	0.484592	0.0222774
chr6	37667751	37668000	MDGA1	-1.93654	0.00993717	-0.484592	0.0222774
chr7	958501	958750	ADAP1	-1.39989	0.00872664	-0.484592	0.0222774
chr6	3025001	3025250	HTATSF1P2	-2.43602	0.00448124	-0.484592	0.0222774
chr4	156588251	156588500	GUCY1A3	3.3805	0.00139972	0.484026	0.0224571
chr20	57264751	57265000	NPEPL1	0.969648	0.00830665	0.484026	0.0224571
chr8	144777501	144777750	BREA2	0.902861	0.00677857	0.484026	0.0224571
chr9	71941001	71941250	FAM189A2	-1.82826	0.00584197	-0.484026	0.0224571
chr20	33577501	33577750	MIR499A	-1.12118	0.00476276	-0.484026	0.0224571
chr20	33577501	33577750	MIR499B	-1.12118	0.00476276	-0.484026	0.0224571
chr19	54025501	54025750	ZNF331	1.04168	0.00184749	0.483461	0.022638
chr1	110230001	110230250	GSTM1	-2.88751	0.000834541	-0.483461	0.022638
chr2	69330001	69330250	MIR3126	-1.27845	0.00683547	-0.483461	0.022638
chr11	66884751	66885000	KDM2A	1.71429	0.00959341	0.483461	0.022638
chr20	48787751	48788000	LINC01273	1.86486	0.00298103	0.483461	0.022638
chr8	129019251	129019500	MIR1206	1.99446	0.00712486	0.482896	0.0228201
chr16	10480751	10481000	ATF7IP2	-2.73669	0.00721034	-0.482896	0.0228201
chr22	29703251	29703500	GAS2L1	3.28122	0.00146519	0.482896	0.0228201
chr4	69435501	69435750	UGT2B17	-2.16511	0.00549872	-0.482896	0.0228201
chr16	27077501	27077750	C16orf82	1.38695	0.00835444	0.482896	0.0228201
chr16	4304501	4304750	LINC01569	1.18632	0.00230958	0.482896	0.0228201
chr18	6258251	6258500	L3MBTL4-AS1	-1.84199	0.00688769	-0.482896	0.0228201
chr13	49549001	49549250	FNDC3A	2.23626	0.00196587	0.48233	0.0230033
chr11	126524001	126524250	LOC101929427	-2.67891	0.00879098	-0.48233	0.0230033
chr16	83837501	83837750	LOC102724163	2.08667	0.00282895	0.48233	0.0230033
chr6	90272501	90272750	ANKRD6	-1.45809	0.00551203	-0.481765	0.0231877
chr1	43324001	43324250	LOC339539	1.95993	0.0041194	0.481765	0.0231877
chr6	99281251	99281500	POU3F2	2.94945	0.00295574	0.481199	0.0233733
chr12	23738001	23738250	SOX5	-2.35507	0.000921742	-0.481199	0.0233733
chr7	134234001	134234250	AKR1B15	-2.66131	0.00889364	-0.480634	0.0235601
chr16	30008501	30008750	INO80E	1.60549	0.00698027	0.480634	0.0235601
chr16	30008501	30008750	HIRIP3	1.60549	0.00698027	0.480634	0.0235601
chr19	6769501	6769750	SH2D3A	1.53145	0.00525944	0.480634	0.0235601
chr19	6394751	6395000	GTF2F1	1.71562	0.000186696	0.480634	0.0235601
chr19	6394751	6395000	MIR6790	1.71562	0.000186696	0.480634	0.0235601
chr1	173833751	173834000	SNORD77	-1.71798	0.0076161	-0.480068	0.0237481
chr1	173833751	173834000	SNORD44	-1.71798	0.0076161	-0.480068	0.0237481
chr1	173833751	173834000	SNORD80	-1.71798	0.0076161	-0.480068	0.0237481
chr9	22010251	22010500	CDKN2B	2.08236	0.00988388	0.480068	0.0237481
chr1	173833751	173834000	SNORD78	-1.71798	0.0076161	-0.480068	0.0237481
chr1	173833751	173834000	SNORD76	-1.71798	0.0076161	-0.480068	0.0237481
chr1	173833751	173834000	SNORD79	-1.71798	0.0076161	-0.480068	0.0237481
chr1	173833751	173834000	SNORD47	-1.71798	0.0076161	-0.480068	0.0237481
chr1	173833751	173834000	SNORD81	-1.71798	0.0076161	-0.480068	0.0237481
chr1	173833751	173834000	GAS5-AS1	-1.71798	0.0076161	-0.480068	0.0237481
chr2	189153501	189153750	LINC01090	-1.51515	0.00562389	-0.480068	0.0237481
chr19	43358501	43358750	PSG10P	1.72261	0.00860996	0.480068	0.0237481
chr17	1957751	1958000	HIC1	2.32525	0.00852668	0.479503	0.0239373
chr22	21920751	21921000	UBE2L3	1.63466	0.00511059	0.479503	0.0239373
chr10	22541501	22541750	LOC100130992	-4.01419	0.00384998	-0.479503	0.0239373
chr1	155893751	155894000	SCARNA4	1.78771	0.0088936	0.479503	0.0239373
chr16	2496501	2496750	MIR6767	1.04047	0.00668204	0.479503	0.0239373
chr4	37247251	37247500	NWD2	-2.17591	0.00364398	-0.478937	0.0241276
chr19	52955501	52955750	ZNF578	1.34111	0.00757614	0.478937	0.0241276
chr1	242163001	242163250	MAP1LC3C	1.74377	0.00516884	0.478937	0.0241276
chr6	146865251	146865500	RAB32	2.53489	0.00632324	0.478937	0.0241276
chr1	228649251	228649500	MIR4666A	1.85095	0.00831436	0.478937	0.0241276
chr7	1082001	1082250	GPR146	-1.08289	0.00497563	-0.478372	0.0243192
chr9	71790751	71791000	TJP2	1.86069	0.00950584	0.478372	0.0243192
chr2	120772501	120772750	EPB41L5	1.01141	0.00757572	0.478372	0.0243192
chr8	94711751	94712000	FAM92A1	1.47004	0.00422983	0.477807	0.024512
chr10	115611751	115612000	DCLRE1A	1.55572	0.00329583	0.477807	0.024512
chr8	94711751	94712000	LINC00535	1.47004	0.00422983	0.477807	0.024512
chr17	72770751	72771000	TMEM104	1.83223	0.00143667	0.477241	0.024706
chr14	23820251	23820500	SLC22A17	-1.09869	0.00791587	-0.477241	0.024706
chr12	2945751	2946000	NRIP2	-1.55091	0.00231434	-0.477241	0.024706
chr1	110546001	110546250	AHCYL1	2.13944	0.000204764	0.477241	0.024706
chr9	117693001	117693250	TNFSF8	-2.10224	0.00169819	-0.477241	0.024706
chr12	2945751	2946000	LOC100507424	-1.55091	0.00231434	-0.477241	0.024706
chr17	72770751	72771000	NAT9	1.83223	0.00143667	0.477241	0.024706
chr19	39324001	39324250	ECH1	1.90242	0.00452114	0.476676	0.0249013
chr7	143983251	143983500	ARHGEF34P	-2.68133	0.00510085	-0.476676	0.0249013
chr19	7682251	7682500	MIR6792	-1.04673	0.00753264	-0.476676	0.0249013
chr1	113614001	113614250	LRIG2	1.44328	0.000494173	0.47611	0.0250977
chr16	1526001	1526250	CLCN7	1.58053	0.00160891	0.47611	0.0250977
chr7	64362001	64362250	ZNF273	1.07448	0.00030656	0.47611	0.0250977
chr2	216879001	216879250	MREG	1.08133	0.00873235	0.47611	0.0250977
chr1	113614001	113614250	LOC100996251	1.44328	0.000494173	0.47611	0.0250977
chr22	45607751	45608000	KIAA0930	1.06941	0.000188442	0.475545	0.0252954
chr5	131395001	131395250	IL3	-1.71523	0.00475283	-0.475545	0.0252954
chr19	36002001	36002250	DMKN	1.13517	0.00453546	0.474979	0.0254944
chr15	25310501	25310750	SNORD116-2	1.81784	0.00967178	0.474979	0.0254944
chr14	100531751	100532000	EVL	1.39971	0.00876235	0.474979	0.0254944
chr18	44543001	44543250	TCEB3CL2	3.41886	0.00741271	0.474979	0.0254944
chr18	44543001	44543250	TCEB3CL	3.41886	0.00741271	0.474979	0.0254944
chr15	25310501	25310750	SNORD116-6	1.81784	0.00967178	0.474979	0.0254944
chr15	62937001	62937250	MGC15885	-1.06607	0.00513429	-0.474414	0.0256946
chr2	11818501	11818750	LPIN1	-1.97467	0.00830192	-0.474414	0.0256946
chr17	79990001	79990250	RAC3	2.76763	0.00659723	0.474414	0.0256946
chr14	63785251	63785500	GPHB5	-1.72909	0.0074404	-0.473848	0.025896
chr7	97361501	97361750	TAC1	-1.44413	0.00162375	-0.473848	0.025896
chr16	88849501	88849750	PIEZO1	-2.52046	0.00210466	-0.473848	0.025896
chr4	99920501	99920750	MIR3684	1.92459	0.0049058	0.473848	0.025896
chr14	81914751	81915000	LOC100506700	-1.59683	0.0092727	-0.473848	0.025896
chr18	47339751	47340000	ACAA2	-3.37842	0.00193621	-0.473283	0.0260987
chr12	5602251	5602500	NTF3	-2.43907	0.00793105	-0.473283	0.0260987
chr4	13546251	13546500	NKX3-2	3.44593	0.0033404	0.473283	0.0260987
chr18	47339751	47340000	SCARNA17	-3.37842	0.00193621	-0.473283	0.0260987
chr19	21686751	21687000	ZNF429	1.27665	0.00880124	0.473283	0.0260987
chr1	45140751	45141000	TMEM53	1.74712	0.00527342	0.473283	0.0260987
chr15	44068751	44069000	SERF2	2.85947	0.00293089	0.473283	0.0260987
chr15	44068751	44069000	ELL3	2.85947	0.00293089	0.473283	0.0260987
chr3	183772501	183772750	HTR3C	-1.78953	0.00552077	-0.473283	0.0260987
chr1	45140751	45141000	C1orf228	1.74712	0.00527342	0.473283	0.0260987
chr18	47339751	47340000	SNHG22	-3.37842	0.00193621	-0.473283	0.0260987
chr22	31126001	31126250	MIR3200	1.01781	0.00216954	0.473283	0.0260987
chr17	1618251	1618500	WDR81	2.63331	0.00444445	0.472717	0.0263027
chr5	179234501	179234750	MGAT4B	2.10132	0.00873601	0.472717	0.0263027
chr5	179234501	179234750	SQSTM1	2.10132	0.00873601	0.472717	0.0263027
chr16	87991251	87991500	BANP	0.786517	0.0080969	0.472717	0.0263027
chr17	1618251	1618500	MIR22	2.63331	0.00444445	0.472717	0.0263027
chr17	1618251	1618500	MIR22HG	2.63331	0.00444445	0.472717	0.0263027
chr5	79552501	79552750	SERINC5	-2.10447	0.00642581	-0.472717	0.0263027
chr3	107149501	107149750	LOC101929607	-2.88816	0.00599772	-0.472717	0.0263027
chr17	48351001	48351250	TMEM92	-1.88434	0.0062575	-0.472717	0.0263027
chr12	113624501	113624750	RITA1	-1.38053	0.0023085	-0.472152	0.0265079
chr5	171613501	171613750	STK10	-1.68334	0.00248788	-0.472152	0.0265079
chr16	19420501	19420750	TMC5	1.60992	0.00990242	0.472152	0.0265079
chr12	113624501	113624750	DDX54	-1.38053	0.0023085	-0.472152	0.0265079
chr22	43355251	43355500	PACSIN2	1.60054	0.00272413	0.471587	0.0267144
chr18	29596751	29597000	RNF125	1.8547	0.000877703	0.471587	0.0267144
chr5	89855001	89855250	ADGRV1	-3.25714	0.00173953	-0.471587	0.0267144
chr12	8220751	8221000	C3AR1	1.91219	0.000602505	0.471587	0.0267144
chr11	73355001	73355250	PLEKHB1	-1.29359	0.00968303	-0.471021	0.0269222
chr6	73330501	73330750	KCNQ5	-2.63566	0.00238093	-0.471021	0.0269222
chr9	135544001	135544250	DDX31	1.22985	0.00931894	0.471021	0.0269222
chr9	135544001	135544250	GTF3C4	1.22985	0.00931894	0.471021	0.0269222
chr21	43914751	43915000	RSPH1	1.28305	0.00408613	0.471021	0.0269222
chr12	50000001	50000250	FAM186B	1.70094	0.0024625	0.471021	0.0269222
chr15	31524501	31524750	LOC283710	1.7841	0.00307351	0.470891	0.0269701
chr8	131454751	131455000	ASAP1	2.48567	0.00135943	0.470456	0.0271312
chr18	12989501	12989750	CEP192	1.51113	0.00838667	0.46989	0.0273416
chr16	28437251	28437500	EIF3C	-3.21231	0.0056179	-0.46989	0.0273416
chr1	160067001	160067250	IGSF8	-2.1728	0.00369687	-0.46974	0.0273976
chr15	89876001	89876250	POLG	-1.15271	0.00942865	-0.469325	0.0275532
chr19	22017501	22017750	ZNF43	2.1529	0.00112282	0.468759	0.0277662
chr2	70187751	70188000	ASPRV1	-1.74724	0.00143893	-0.468759	0.0277662
chr2	74670251	74670500	RTKN	-1.66085	0.00610631	-0.468759	0.0277662
chr17	46606751	46607000	HOXB1	2.50518	0.00430932	0.468759	0.0277662
chr3	37495001	37495250	ITGA9	-2.00728	0.00691736	-0.468759	0.0277662
chr19	56135001	56135250	ZNF784	1.74058	0.00504003	0.468759	0.0277662
chr9	138797251	138797500	CAMSAP1	2.95279	0.00339753	0.468194	0.0279804
chr22	38092751	38093000	TRIOBP	3.17155	0.00142212	0.468194	0.0279804
chr1	54361751	54362000	DIO1	-1.00722	0.00787154	-0.468194	0.0279804
chr20	43978501	43978750	SDC4	1.67834	0.00342912	0.468194	0.0279804
chr19	19624251	19624500	TSSK6	1.64591	0.0038289	0.468194	0.0279804
chr2	175191751	175192000	LINC01305	-2.01961	0.00465535	-0.468194	0.0279804
chr5	140263001	140263250	PCDHA13	-0.768333	0.00670672	-0.467628	0.028196
chr7	73506501	73506750	LIMK1	-1.3826	0.0050534	-0.467628	0.028196
chr7	132719751	132720000	MIR3654	-1.36713	0.006355	-0.467628	0.028196
chr10	75681251	75681500	C10orf55	1.3907	0.00597996	0.467628	0.028196
chr21	30745001	30745250	BACH1-IT2	1.93051	9.83294e-05	0.467628	0.028196
chr20	18270751	18271000	ZNF133	2.05529	0.00481461	0.467063	0.0284129
chr11	120105251	120105500	POU2F3	-1.48887	0.0074381	-0.467063	0.0284129
chr17	19175001	19175250	EPN2-IT1	-1.29079	0.00935364	-0.467063	0.0284129
chr16	286001	286250	ITFG3	1.5146	0.00582043	0.466497	0.0286311
chr20	3898501	3898750	MIR103B2	1.72147	0.00910039	0.466497	0.0286311
chr20	3898501	3898750	MIR103A2	1.72147	0.00910039	0.466497	0.0286311
chr22	39546501	39546750	CBX7	2.06525	0.000210845	0.465932	0.0288506
chr1	151018251	151018500	C1orf56	1.4609	0.00260388	0.465932	0.0288506
chr5	87962501	87962750	MIR9-2	-3.45124	0.00247478	-0.465932	0.0288506
chr16	55990251	55990500	CES5A	2.11506	0.00195306	0.465367	0.0290715
chr12	8286751	8287000	POU5F1P3	1.58125	0.00140864	0.465367	0.0290715
chr16	31086501	31086750	ZNF646	1.70201	0.0029698	0.465367	0.0290715
chr22	25335251	25335500	TMEM211	-2.19693	0.00918106	-0.465367	0.0290715
chr6	108144251	108144500	SCML4	-2.63425	0.00658995	-0.465367	0.0290715
chr16	67061001	67061250	CBFB	-0.972703	0.00683803	-0.464801	0.0292937
chr4	88743001	88743250	MEPE	-1.61728	0.00263067	-0.464801	0.0292937
chr14	60951751	60952000	C14orf39	-2.00692	0.0061147	-0.464801	0.0292937
chr19	41254501	41254750	C19orf54	-1.46069	0.00287152	-0.464801	0.0292937
chr1	47603001	47603250	CYP4A22	-2.21269	0.00518336	-0.464801	0.0292937
chr6	33267751	33268000	RGL2	2.34107	0.00559434	0.464801	0.0292937
chr22	42895251	42895500	SERHL	1.85251	0.00193249	0.464801	0.0292937
chr6	32498751	32499000	HLA-DRB5	2.50409	0.00196652	0.464236	0.0295172
chr2	11809501	11809750	NTSR2	-1.53583	0.00905525	-0.464236	0.0295172
chr18	61817001	61817250	LINC00305	-2.85167	0.00580905	-0.464236	0.0295172
chr19	55014501	55014750	LAIR2	2.13017	0.00968162	0.46367	0.0297422
chr17	201251	201500	RPH3AL	2.19914	0.0014093	0.46367	0.0297422
chr16	30548001	30548250	ZNF747	0.72877	0.00789764	0.46367	0.0297422
chr16	33964001	33964250	LINC00273	-1.58076	0.000657354	-0.463237	0.0299154
chr21	46843751	46844000	COL18A1-AS1	-1.78191	0.00178631	-0.463105	0.0299684
chr6	159467251	159467500	TAGAP	1.90092	0.00520642	0.463105	0.0299684
chr2	228679251	228679500	CCL20	1.78053	0.00432212	0.463105	0.0299684
chr8	105478251	105478500	DPYS	-1.32479	0.00828445	-0.463105	0.0299684
chr2	27308501	27308750	KHK	3.06657	0.001397	0.463105	0.0299684
chr11	126812501	126812750	KIRREL3-AS2	-3.25517	0.00382222	-0.463105	0.0299684
chr9	100977501	100977750	TBC1D2	1.56748	0.00868658	0.462539	0.030196
chr13	33084751	33085000	N4BP2L2-IT2	1.14883	0.00302701	0.462539	0.030196
chr16	1472751	1473000	C16orf91	1.34079	0.00272184	0.461974	0.030425
chr16	84732251	84732500	USP10	1.53542	0.00116103	0.461974	0.030425
chr2	172777251	172777500	HAT1	0.937448	0.00386295	0.461974	0.030425
chr6	166651001	166651250	LOC101929297	2.21504	0.00323928	0.461974	0.030425
chr7	1981001	1981250	MAD1L1	-1.04141	0.000456142	-0.461408	0.0306554
chr8	110661251	110661500	SYBU	-1.69953	0.00385178	-0.461408	0.0306554
chr13	107187001	107187250	EFNB2	2.80064	0.00447429	0.461408	0.0306554
chr15	75073251	75073500	CSK	-1.73607	0.00545728	-0.461408	0.0306554
chr13	49823001	49823250	CDADC1	2.34939	0.00385027	0.461408	0.0306554
chr5	139556501	139556750	CYSTM1	1.33854	0.00257044	0.461408	0.0306554
chr17	39211001	39211250	KRTAP2-2	-1.7377	0.0056141	-0.461408	0.0306554
chr19	47251501	47251750	STRN4	1.06597	0.00937095	0.460843	0.0308871
chr1	167599001	167599250	RCSD1	-1.64615	0.00420268	-0.460843	0.0308871
chr19	55469001	55469250	RNU6-35P	2.01446	0.0076451	0.460843	0.0308871
chr19	55469001	55469250	RNU6-64P	2.01446	0.0076451	0.460843	0.0308871
chr17	61022751	61023000	MIR633	1.84839	0.00260052	0.460408	0.0310665
chr1	160315001	160315250	COPA	-1.25912	0.00546616	-0.460278	0.0311202
chr1	160315001	160315250	NCSTN	-1.25912	0.00546616	-0.460278	0.0311202
chr8	131098751	131099000	ASAP1-IT2	2.00712	0.0010638	0.460278	0.0311202
chr15	69882751	69883000	PCAT29	-1.65199	0.0055319	-0.460278	0.0311202
chr3	52233751	52234000	ALAS1	1.26321	0.00841284	0.459712	0.0313548
chr7	143081751	143082000	MIR6892	-1.00716	0.00518027	-0.459712	0.0313548
chr14	51337751	51338000	ABHD12B	1.69629	0.00227911	0.459431	0.0314718
chr7	1063251	1063500	MIR339	-1.42746	0.000393938	-0.459147	0.0315907
chr7	44795751	44796000	ZMIZ2	-1.32203	0.00123509	-0.458581	0.031828
chr1	169396251	169396500	CCDC181	-1.45933	0.00639122	-0.458581	0.031828
chr5	175488001	175488250	LOC100996385	-2.45217	0.000689612	-0.458581	0.031828
chr6	30074501	30074750	TRIM31-AS1	1.37395	0.00583174	0.458581	0.031828
chr19	52529501	52529750	ZNF614	1.89961	0.00917976	0.458581	0.031828
chr14	52534751	52535000	NID2	-2.80714	0.008298	-0.458016	0.0320667
chr1	151370251	151370500	PSMB4	1.80607	0.00552035	0.458016	0.0320667
chr19	45996501	45996750	RTN2	2.13613	0.00262516	0.458016	0.0320667
chr19	58124501	58124750	ZNF134	1.24408	0.00898539	0.458016	0.0320667
chr3	19976501	19976750	EFHB	1.46387	0.00165147	0.45745	0.0323068
chr4	142254751	142255000	LOC100507639	-2.82731	0.00162316	-0.45745	0.0323068
chr5	45696251	45696500	HCN1	-2.32023	0.00572393	-0.456885	0.0325484
chr16	12011501	12011750	GSPT1	1.31158	0.00996108	0.456319	0.0327913
chr1	39337251	39337500	MYCBP	1.71274	0.00493681	0.455754	0.0330357
chr12	56116001	56116250	RDH5	1.20983	0.000178867	0.455754	0.0330357
chr3	127390501	127390750	ABTB1	-2.03174	0.00325905	-0.455754	0.0330357
chr1	109491501	109491750	CLCC1	1.70029	0.00738817	0.455317	0.0332256
chr16	46920751	46921000	GPT2	1.25932	0.0081613	0.455188	0.0332816
chr10	38718751	38719000	LINC00999	2.13452	0.00228342	0.455188	0.0332816
chr1	150231501	150231750	CA14	1.68011	0.00900405	0.455188	0.0332816
chr16	2935001	2935250	FLYWCH2	1.20721	0.00257857	0.455188	0.0332816
chr17	41115001	41115250	AARSD1	1.28254	0.00245067	0.454623	0.0335289
chr11	697501	697750	TMEM80	1.55529	0.00840457	0.454623	0.0335289
chr7	100425501	100425750	EPHB4	3.26198	0.000863807	0.454623	0.0335289
chr17	79680001	79680250	SLC25A10	2.91999	0.00183801	0.454623	0.0335289
chr3	149377001	149377250	WWTR1	2.32643	0.00380971	0.454623	0.0335289
chr10	6190251	6190500	PFKFB3	-1.49961	0.00817063	-0.454623	0.0335289
chr11	697501	697750	DEAF1	1.55529	0.00840457	0.454623	0.0335289
chr3	149377001	149377250	WWTR1-AS1	2.32643	0.00380971	0.454623	0.0335289
chr16	48266251	48266500	ABCC11	1.76787	0.0036902	0.454186	0.033721
chr2	109206501	109206750	LIMS1	1.94386	0.00871916	0.453492	0.0340277
chr13	101325751	101326000	TMTC4	2.27149	0.00683631	0.453492	0.0340277
chr16	2039251	2039500	SYNGR3	2.80398	0.00846602	0.452927	0.0342794
chr2	47597251	47597500	EPCAM	2.62732	0.000329993	0.452927	0.0342794
chr17	75368751	75369000	SEPT9	3.45577	0.00945865	0.452927	0.0342794
chr6	31667001	31667250	MIR4646	1.04465	0.00490136	0.452927	0.0342794
chr15	89632251	89632500	ABHD2	2.88151	0.00060646	0.452361	0.0345325
chr13	42848001	42848250	AKAP11	1.89159	0.00412713	0.452361	0.0345325
chr17	17398001	17398250	RASD1	3.84832	1.2954e-05	0.451796	0.034787
chr9	130955501	130955750	CIZ1	2.43326	0.00953936	0.451796	0.034787
chr13	49989001	49989250	CAB39L	-1.38176	0.00809904	-0.451796	0.034787
chr15	42500251	42500500	VPS39	3.39794	0.00257002	0.45123	0.0350431
chr20	48551001	48551250	RNF114	1.25387	0.00280419	0.45123	0.0350431
chr9	141044001	141044250	TUBBP5	1.62919	0.00135085	0.45123	0.0350431
chr21	31121251	31121500	GRIK1-AS1	-3.24429	0.000712484	-0.45123	0.0350431
chr19	41936501	41936750	B3GNT8	0.977406	0.00518899	0.45123	0.0350431
chr12	20849251	20849500	SLCO1C1	-3.31776	0.00259427	-0.45123	0.0350431
chr16	67751751	67752000	GFOD2	1.41477	0.00780001	0.45123	0.0350431
chr16	11921001	11921250	BCAR4	1.24277	0.00116044	0.45123	0.0350431
chr20	18570001	18570250	DTD1	1.66425	0.00218232	0.45123	0.0350431
chr11	32604251	32604500	EIF3M	1.65357	0.00357671	0.45123	0.0350431
chr6	123317251	123317500	CLVS2	-2.43265	0.00884141	-0.450665	0.0353006
chr6	28236501	28236750	ZSCAN26	1.26937	0.00189141	0.450665	0.0353006
chr11	62444751	62445000	UBXN1	2.20736	0.00954543	0.450665	0.0353006
chr6	29395501	29395750	OR11A1	1.43305	0.00896385	0.450665	0.0353006
chr1	33939001	33939250	ZSCAN20	1.84169	0.00973599	0.450227	0.0355013
chr19	38804251	38804500	YIF1B	1.42674	0.00519992	0.450099	0.0355596
chr17	46235751	46236000	MIR1203	1.45905	0.00566124	0.450099	0.0355596
chr19	37862751	37863000	ZNF527	1.57212	0.0032427	0.450099	0.0355596
chr7	98029751	98030000	BAIAP2L1	-2.18616	0.00557518	-0.450099	0.0355596
chr3	98073001	98073250	OR5K4	1.51102	0.00468432	0.450099	0.0355596
chr3	194190001	194190250	ATP13A3	1.86915	0.00806356	0.450099	0.0355596
chr12	57847501	57847750	INHBE	1.21123	0.00920352	0.450099	0.0355596
chr8	6478251	6478500	MIR8055	1.07381	0.00177029	0.449534	0.0358201
chr9	99618251	99618500	ZNF782	1.7352	0.00879954	0.448969	0.0360821
chr1	231174251	231174500	FAM89A	2.04213	0.00487346	0.448969	0.0360821
chr12	8183751	8184000	FOXJ2	1.09424	0.00502219	0.448403	0.0363456
chr2	74780001	74780250	LOXL3	-1.31357	0.0048263	-0.448403	0.0363456
chr2	74780001	74780250	DOK1	-1.31357	0.0048263	-0.448403	0.0363456
chr11	117957001	117957250	TMPRSS4-AS1	-1.40056	0.00851373	-0.448403	0.0363456
chr8	8558001	8558250	CLDN23	1.9145	0.00320191	0.447973	0.0365469
chr9	6646501	6646750	GLDC	-2.33777	0.00109657	-0.447838	0.0366106
chr19	55343251	55343500	KIR2DS4	2.3408	0.00436382	0.447838	0.0366106
chr14	98446251	98446500	LINC01550	1.91557	0.00762432	0.447838	0.0366106
chr11	806501	806750	PIDD1	1.33384	0.00369169	0.447838	0.0366106
chr3	99906251	99906500	TMEM30C	2.20761	0.000143673	0.447398	0.0368175
chr6	157097001	157097250	ARID1B	2.11018	0.000432493	0.447272	0.0368772
chr1	161574001	161574250	HSPA7	1.46213	0.00798097	0.447272	0.0368772
chr2	209009001	209009250	CRYGB	1.65351	0.00203531	0.447272	0.0368772
chr2	10281751	10282000	C2orf48	-1.56825	0.000429676	-0.447272	0.0368772
chr18	71957751	71958000	CYB5A	1.83049	0.00224558	0.446707	0.0371452
chr17	33389251	33389500	RFFL	1.71476	0.000636386	0.446707	0.0371452
chr14	77736251	77736500	NGB	-3.14718	0.00312551	-0.446707	0.0371452
chr22	30662501	30662750	OSM	-1.72419	0.00518543	-0.446707	0.0371452
chr11	64105751	64106000	CCDC88B	2.74129	0.000699664	0.446707	0.0371452
chr3	63430251	63430500	SYNPR	-2.66303	0.00951754	-0.446141	0.0374148
chr1	151139751	151140000	SCNM1	1.67131	0.000634199	0.446141	0.0374148
chr1	151139751	151140000	LYSMD1	1.67131	0.000634199	0.446141	0.0374148
chr16	22102251	22102500	VWA3A	1.98355	0.00704039	0.445576	0.0376859
chr14	95941001	95941250	SYNE3	2.04826	0.000826504	0.445576	0.0376859
chr16	84148501	84148750	MBTPS1	1.22122	0.00511246	0.44501	0.0379585
chr16	30443251	30443500	DCTPP1	1.50816	0.00885592	0.44501	0.0379585
chr11	30040501	30040750	KCNA4	-2.67595	0.00373783	-0.44501	0.0379585
chr17	34307251	34307500	CCL16	1.48352	0.0082724	0.44501	0.0379585
chr5	118690501	118690750	TNFAIP8	-1.50988	0.00685932	-0.44501	0.0379585
chr2	96971751	96972000	SNRNP200	-2.5519	0.00890598	-0.44501	0.0379585
chr15	42132001	42132250	PLA2G4B	-1.5897	0.00273218	-0.444445	0.0382327
chr22	29076001	29076250	TTC28	2.75206	0.00215504	0.444445	0.0382327
chr1	12249751	12250000	MIR4632	1.26517	0.00383149	0.444445	0.0382327
chr7	5228751	5229000	WIPI2	1.32417	0.00945369	0.443879	0.0385085
chr19	50293251	50293500	MIR6799	0.674577	0.00597367	0.443879	0.0385085
chr16	1289751	1290000	TPSAB1	-1.99688	0.00918818	-0.443879	0.0385085
chr13	101184251	101184500	GGACT	-1.17292	0.00307508	-0.443879	0.0385085
chr20	5427751	5428000	LINC00658	-2.41239	0.009636	-0.443314	0.0387858
chr5	140624001	140624250	PCDHB15	2.0433	0.00412463	0.443314	0.0387858
chr7	130126001	130126250	MEST	2.75476	0.006098	0.442749	0.0390646
chr5	613251	613500	CEP72	2.09619	0.00287576	0.442749	0.0390646
chr13	21099251	21099500	CRYL1	2.71849	0.00656341	0.442749	0.0390646
chr16	84221501	84221750	TAF1C	1.20231	0.00122011	0.442749	0.0390646
chr5	613251	613500	LOC100996325	2.09619	0.00287576	0.442749	0.0390646
chr19	52600001	52600250	ZNF841	1.1408	0.007956	0.442749	0.0390646
chr15	45671501	45671750	GATM	2.38447	0.0023033	0.442183	0.039345
chr13	49002501	49002750	LPAR6	1.86308	0.00427081	0.442183	0.039345
chr8	11325501	11325750	FAM167A	-2.7647	0.00202983	-0.442183	0.039345
chr19	15853501	15853750	OR10H3	1.717	0.00447303	0.442183	0.039345
chr8	22437251	22437500	PDLIM2	-2.75877	0.00828843	-0.442183	0.039345
chr1	53164751	53165000	COA7	1.42447	0.00855947	0.441618	0.039627
chr16	2320251	2320500	MIR3677	1.6308	0.00177349	0.441618	0.039627
chr16	30568001	30568250	ZNF764	1.27457	0.00386359	0.441618	0.039627
chr3	58653501	58653750	FAM3D	-1.63622	0.00961707	-0.441052	0.0399106
chr7	107645001	107645250	LAMB1	-3.02143	0.00232568	-0.441052	0.0399106
chr7	121944751	121945000	FEZF1	2.55548	0.00320421	0.441052	0.0399106
chr15	22891751	22892000	CYFIP1	2.86641	0.00106297	0.441052	0.0399106
chr7	32109751	32110000	PDE1C	-1.81149	0.00773785	-0.441052	0.0399106
chr15	37394501	37394750	MEIS2	2.93687	0.00956255	0.441052	0.0399106
chr1	7846001	7846250	PER3	0.993774	0.00502844	0.441052	0.0399106
chr7	121944751	121945000	FEZF1-AS1	2.55548	0.00320421	0.441052	0.0399106
chr17	36875751	36876000	MIR4726	-1.38387	0.00592876	-0.441052	0.0399106
chr6	6003251	6003500	NRN1	-1.09948	0.00729107	-0.440487	0.0401958
chr6	26274001	26274250	HIST1H2BI	-2.9323	0.00778202	-0.440487	0.0401958
chr1	35326251	35326500	SMIM12	1.15885	0.00442218	0.440487	0.0401958
chr10	103580251	103580500	KCNIP2-AS1	1.11681	0.00173433	0.440487	0.0401958
chr11	126859751	126860000	MIR3167	-2.72158	0.00854055	-0.440487	0.0401958
chr16	2725251	2725500	ERVK13-1	1.68399	0.00776062	0.440487	0.0401958
chr8	102804501	102804750	NCALD	2.0812	0.00642638	0.439921	0.0404825
chr5	79702751	79703000	ZFYVE16	-1.84634	0.00963325	-0.439921	0.0404825
chr1	154177501	154177750	C1orf189	1.08926	0.00667705	0.439921	0.0404825
chr17	18216251	18216500	TOP3A	1.61447	0.00444883	0.439921	0.0404825
chr7	44162001	44162250	POLD2	1.66979	0.00324106	0.439921	0.0404825
chr21	43818251	43818500	TMPRSS3	1.90319	0.00101451	0.439921	0.0404825
chr7	2298501	2298750	MIR6836	-1.24871	0.00955513	-0.439921	0.0404825
chr19	21326501	21326750	ZNF431	2.07578	0.00221343	0.439356	0.0407709
chr17	27896001	27896250	ABHD15	3.34458	0.000850161	0.43879	0.0410608
chr17	27896001	27896250	TP53I13	3.34458	0.000850161	0.43879	0.0410608
chr5	117930751	117931000	LOC102467225	-3.42606	0.00274716	-0.43879	0.0410608
chr15	51608001	51608250	MIR7973-2	-1.58424	0.00756725	-0.43879	0.0410608
chr15	51608001	51608250	MIR7973-1	-1.58424	0.00756725	-0.43879	0.0410608
chr1	47083501	47083750	MOB3C	1.70035	0.00260368	0.438225	0.0413524
chr1	212963501	212963750	TATDN3	1.17933	0.00888814	0.438225	0.0413524
chr1	212963501	212963750	NSL1	1.17933	0.00888814	0.438225	0.0413524
chr9	130827501	130827750	NAIF1	1.30853	0.00726118	0.438225	0.0413524
chr19	38809501	38809750	KCNK6	1.91715	0.0035703	0.438225	0.0413524
chr15	37266751	37267000	MIR8063	-1.3837	0.00600071	-0.438066	0.0414347
chr11	118753251	118753500	CXCR5	1.15913	0.00740332	0.437659	0.0416456
chr15	42384751	42385000	PLA2G4D	-2.00845	0.0083364	-0.436529	0.0422368
chr19	46089251	46089500	OPA3	1.0356	0.00362002	0.436529	0.0422368
chr12	56622251	56622500	SLC39A5	1.04562	0.00375004	0.436529	0.0422368
chr5	14824001	14824250	MIR4637	2.01748	0.00147299	0.436171	0.042425
chr15	38990501	38990750	C15orf53	-2.32464	0.00719136	-0.435963	0.0425348
chr13	43567251	43567500	EPSTI1	2.29333	0.00726912	0.435602	0.0427258
chr1	227507001	227507250	CDC42BPA	2.12296	0.00686102	0.435398	0.0428345
chr12	8089501	8089750	SLC2A3	0.870761	0.00795151	0.435398	0.0428345
chr6	139349001	139349250	ABRACL	2.64104	0.000900868	0.435398	0.0428345
chr2	61242751	61243000	PEX13	3.00293	7.71564e-05	0.435398	0.0428345
chr4	185273251	185273500	LOC728175	-2.15013	0.00512192	-0.435398	0.0428345
chr1	149288251	149288500	FAM231D	1.144	0.00625204	0.434832	0.0431359
chr1	149288251	149288500	LOC388692	1.144	0.00625204	0.434832	0.0431359
chr4	75229251	75229500	EREG	1.13456	0.00605914	0.434267	0.0434388
chr7	6592251	6592500	GRID2IP	1.57438	0.00112958	0.434267	0.0434388
chr14	61191501	61191750	SIX4	2.07259	0.00658307	0.433701	0.0437435
chr8	87083501	87083750	PSKH2	2.04525	0.00202527	0.433136	0.0440498
chr16	8964001	8964250	CARHSP1	1.22095	0.00231259	0.433136	0.0440498
chr13	22035001	22035250	ZDHHC20	-1.99164	0.00906942	-0.433136	0.0440498
chr17	1011001	1011250	ABR	1.63166	0.00544572	0.433136	0.0440498
chr17	45568251	45568500	MRPL45P2	1.68474	0.00874472	0.43257	0.0443577
chr1	150526251	150526500	MIR4257	1.7035	0.00846834	0.43257	0.0443577
chr1	2397501	2397750	PLCH2	-2.69449	0.00456015	-0.43257	0.0443577
chr6	29855001	29855250	HLA-H	-2.67257	0.00961438	-0.43257	0.0443577
chr11	33756501	33756750	CD59	-2.75884	0.00833504	-0.43257	0.0443577
chr16	56703751	56704000	MT1G	-2.79569	0.00518715	-0.43257	0.0443577
chr16	56703751	56704000	MT1H	-2.79569	0.00518715	-0.43257	0.0443577
chr12	129309251	129309500	SLC15A4	-2.28905	0.00466036	-0.432005	0.0446674
chr8	102994751	102995000	LOC104054148	-1.60935	0.00398196	-0.432005	0.0446674
chr17	30812751	30813000	CDK5R1	2.28282	0.00806592	0.432005	0.0446674
chr19	5912501	5912750	CAPS	1.3283	0.00964302	0.432005	0.0446674
chr9	136285001	136285250	ADAMTS13	1.39617	0.00139811	0.43144	0.0449787
chr1	151008751	151009000	BNIPL	1.55464	0.00532485	0.43144	0.0449787
chr7	117120251	117120500	CFTR	-2.66217	0.00408278	-0.43144	0.0449787
chr1	201952751	201953000	RNPEP	2.22133	0.00518794	0.430874	0.0452917
chr1	216976751	216977000	ESRRG	-2.22971	0.00905157	-0.430874	0.0452917
chr1	26516001	26516250	CATSPER4	-1.5262	0.00775117	-0.430874	0.0452917
chr15	72979501	72979750	BBS4	3.1819	0.00288174	0.430874	0.0452917
chr1	110952251	110952500	LAMTOR5	1.01707	0.00543047	0.430874	0.0452917
chr7	72360001	72360250	POM121	1.83539	0.00995855	0.430874	0.0452917
chr15	72979501	72979750	HIGD2B	3.1819	0.00288174	0.430874	0.0452917
chr1	110952251	110952500	LAMTOR5-AS1	1.01707	0.00543047	0.430874	0.0452917
chr16	3083251	3083500	LOC100128770	1.50544	0.00151833	0.429743	0.0459228
chr12	21524751	21525000	IAPP	-1.28745	0.0066264	-0.429743	0.0459228
chr11	33797251	33797500	FBXO3	1.93421	0.00803719	0.429743	0.0459228
chr19	36400501	36400750	TYROBP	2.07034	0.00290721	0.429743	0.0459228
chr12	7341001	7341250	PEX5	1.54355	0.00562314	0.429743	0.0459228
chr10	72971001	72971250	UNC5B	-2.66367	0.00765038	-0.429743	0.0459228
chr1	38470501	38470750	FHL3	2.88333	0.00187483	0.429743	0.0459228
chr2	219573501	219573750	TTLL4	1.38415	0.00453254	0.429743	0.0459228
chr11	33797251	33797500	FBXO3-AS1	1.93421	0.00803719	0.429743	0.0459228
chr3	155420751	155421000	PLCH1	-2.1853	0.00507601	-0.429178	0.0462409
chr19	3063251	3063500	AES	-2.05864	0.00289405	-0.429178	0.0462409
chr1	46048751	46049000	NASP	-2.4712	0.00451629	-0.429178	0.0462409
chr9	100000001	100000250	LOC100499484	-1.75176	0.0075344	-0.429178	0.0462409
chr9	100000001	100000250	LOC100499484-C9ORF174	-1.75176	0.0075344	-0.429178	0.0462409
chr19	37286501	37286750	ZNF790-AS1	1.45776	0.0045071	0.429178	0.0462409
chr13	24882251	24882500	C1QTNF9	-1.79277	0.00351889	-0.428612	0.0465606
chr16	20420251	20420500	ACSM5	1.96831	0.00275983	0.428612	0.0465606
chr1	145414751	145415000	HFE2	-2.24701	0.00920219	-0.428612	0.0465606
chr16	67259251	67259500	LRRC29	1.43126	0.00538236	0.427481	0.0472054
chr16	67259251	67259500	TMEM208	1.43126	0.00538236	0.427481	0.0472054
chr20	48771251	48771500	TMEM189-UBE2V1	1.43833	0.001037	0.426916	0.0475303
chr17	3625251	3625500	GSG2	1.2737	0.000575951	0.426916	0.0475303
chr6	30873751	30874000	GTF2H4	1.53412	0.00679817	0.426916	0.0475303
chr11	61976751	61977000	SCGB2A1	-1.72236	0.0043256	-0.426916	0.0475303
chr20	48771251	48771500	TMEM189	1.43833	0.001037	0.426916	0.0475303
chr1	33232501	33232750	KIAA1522	2.03041	0.00872828	0.426916	0.0475303
chr21	40750501	40750750	WRB	1.75534	0.000290547	0.426833	0.0475783
chr6	74102501	74102750	DDX43	1.58996	0.00421276	0.42635	0.047857
chr4	128701751	128702000	HSPA4L	1.09621	0.00597	0.42635	0.047857
chr8	126441001	126441250	TRIB1	2.07345	0.00377022	0.42635	0.047857
chr12	121884001	121884250	MIR7107	1.49807	0.00132482	0.42635	0.047857
chr9	91924751	91925000	CKS2	-2.83636	0.000548778	-0.42635	0.047857
chr16	1664751	1665000	CRAMP1L	-3.00467	0.00783501	-0.425785	0.0481854
chr12	12847251	12847500	GPR19	0.982992	0.00932305	0.425785	0.0481854
chr6	137244251	137244500	SLC35D3	-1.93243	0.00881119	-0.425785	0.0481854
chr1	23751251	23751500	TCEA3	2.33525	0.00883252	0.42522	0.0485156
chr6	130686501	130686750	SAMD3	-4.08796	0.00358752	-0.42522	0.0485156
chr5	174150751	174151000	MSX2	-3.03149	0.00326193	-0.42522	0.0485156
chr6	119252751	119253000	MCM9	2.3217	0.00479497	0.42522	0.0485156
chr22	50245751	50246000	ZBED4	0.971232	0.00586296	0.42522	0.0485156
chr12	102093001	102093250	CHPT1	1.16082	0.00807377	0.42522	0.0485156
chr6	130686501	130686750	TMEM200A	-4.08796	0.00358752	-0.42522	0.0485156
chr20	43993751	43994000	SYS1-DBNDD2	1.89245	0.00992724	0.42522	0.0485156
chr12	57874751	57875000	ARHGAP9	1.79401	0.0045156	0.424959	0.0486682
chr5	139927001	139927250	EIF4EBP3	3.1214	0.000823002	0.424654	0.0488475
chr15	92395251	92395500	SLCO3A1	1.45312	0.00601944	0.424654	0.0488475
chr19	15196001	15196250	OR1I1	2.32295	0.00623584	0.424654	0.0488475
chr8	127569501	127569750	FAM84B	4.08057	0.000172195	0.424089	0.0491812
chr13	111214751	111215000	RAB20	3.8025	1.42705e-05	0.424089	0.0491812
chr7	32758001	32758250	DPY19L1P1	1.85815	0.00952035	0.424089	0.0491812
chr8	59574251	59574500	NSMAF	2.12119	0.00383561	0.423523	0.0495166
chr15	62597001	62597250	MIR8067	-1.17367	0.00906561	-0.423523	0.0495166
chr19	15976501	15976750	LOC102724279	2.08422	0.00439046	0.423523	0.0495166
chr1	26197751	26198000	PAQR7	2.21745	0.00294176	0.422958	0.0498538
chr14	23652251	23652500	SLC7A8	-3.54673	0.00272947	-0.422958	0.0498538
chr19	11454751	11455000	TMEM205	2.95645	0.000359778	0.422958	0.0498538
chr22	30403751	30404000	MIR6818	1.53104	0.00761454	0.422958	0.0498538

## Sheet: Table S8
Additional file 1: Table S8:
Tumor suppressor genes with significant carboplatin rDMRs and differential expression. Localization of significant rDMRs (p-value < 0.01). Spearman correlations of regions methylation and expression level to the relative tumor volume after carboplatin treatment (p < 0.05). Values represent ratios between carboplatin resistant versus sensitive tumors. 'es' effect size as measurement of methylation
gene name	es_Carboplatin	pvalue_es_ Carboplatin	log2ratio_diffexpr_ Carboplatin	pvalue_diffexpr_ Carboplatin	es_tr_cor	es_tr_cor_pvalue	expr_tr_cor	expr_tr_cor_pvalue
ABTB1	-2.03174	0.00325905	-0.236189	0.18161	-0.455754	0.0330357	0.438724	0.0195181
ACAA2	-3.37842	0.00193621	-0.471363	0.0783087	-0.473283	0.0260987	0.449404	0.0164317
ADAM23	1.85258	0.00390319	1.00921	0.0205362	0.619169	0.00212212	-0.471313	0.0113508
CBR1	1.90918	0.00458414	0.341015	0.266546	0.52587	0.0119468	-0.392168	0.0390123
CEP192	1.51113	0.00838667	0.283007	0.127138	0.46989	0.0273416	-0.410242	0.0301361
CLUAP1	-5.43131	0.00925826	-0.376712	0.0229759	-0.499859	0.0178439	0.400986	0.0344519
CRIP1	-1.60851	0.00340369	-0.95134	0.109704	-0.559797	0.00674531	0.383952	0.0436833
CTDSPL2	2.47093	0.000302652	0.166723	0.0165373	0.664406	0.000744688	-0.382035	0.0448346
DENND2D	-1.86724	0.00187227	-0.897468	0.0782443	-0.675149	0.000565963	0.580857	0.001191
DNAL1	-2.1906	0.00396854	-0.0479145	0.675203	-0.592028	0.00369961	0.399288	0.035295
FAM210B	1.66775	0.00683754	0.686239	0.0150955	0.540572	0.00939192	-0.411612	0.0295366
FOXRED2	2.02947	0.00417039	0.345974	0.034258	0.509472	0.0154389	-0.449952	0.016285
GLDC	-2.33777	0.00109657	-0.217218	0.579262	-0.447838	0.0366106	0.391072	0.039611
GPHB5	-1.72909	0.0074404	-0.0631345	0.0263964	-0.473848	0.025896	0.550459	0.00240421
GPT2	1.25932	0.0081613	0.170994	0.767226	0.455188	0.0332816	-0.505272	0.00609574
GRB7	-1.29892	0.00332788	-0.365144	0.0927174	-0.48855	0.0210512	0.406135	0.0319941
HIC1	2.32525	0.00852668	0.0533541	0.0242231	0.479503	0.0239373	-0.520882	0.00448326
HK3	1.75294	0.00336833	0.0312423	0.147732	0.700029	0.000286777	-0.474326	0.010768
HSPA4L	1.09621	0.00597	0.153552	0.175428	0.42635	0.047857	-0.40367	0.0331524
IFRD1	1.71212	0.00835674	0.382038	0.108998	0.543238	0.00898063	-0.420649	0.0258171
KCTD17	1.48577	0.00882674	0.0800568	0.197028	0.504383	0.016677	-0.410242	0.0301361
KIAA0930	1.06941	0.000188442	0.202841	0.0569329	0.475545	0.0252954	-0.411338	0.0296557
LIM2	1.43881	0.00872336	-0.00607809	0.846354	0.558666	0.00688163	-0.388334	0.0411398
LIMS2	-1.85344	0.00583019	-0.123657	0.100206	-0.498728	0.0181456	0.486923	0.00859453
LRP12	2.65419	0.00937976	0.103064	0.013718	0.516257	0.0139052	-0.405587	0.0322486
MEIS2	2.93687	0.00956255	0.571792	0.00111963	0.441052	0.0399106	-0.485006	0.00889925
MEPE	-1.61728	0.00263067	-0.0381278	0.160956	-0.464801	0.0292937	0.377379	0.0477311
MIR761	1.82895	0.00903507	0.0659326	0.017064	0.512299	0.014784	-0.526907	0.00396653
NKX3-2	3.44593	0.0033404	0.291529	0.0309017	0.473283	0.0260987	-0.40367	0.0331524
NXPE3	1.83506	0.00403342	0.511576	0.00913627	0.602771	0.00298638	-0.444475	0.017802
PAPOLG	2.07838	0.00323629	0.0387886	0.164712	0.580317	0.00463423	-0.452417	0.0156382
PER3	0.993774	0.00502844	0.196256	0.015765	0.441052	0.0399106	-0.440641	0.0189316
PIEZO1	-2.52046	0.00210466	-0.451481	0.171737	-0.473848	0.025896	0.448857	0.0165796
RHOF	-2.63897	0.00145898	-0.380117	0.0015959	-0.656489	0.000905439	0.467479	0.0121304
SMG7	1.82658	0.000745917	0.41958	0.0107009	0.705683	0.000243423	-0.63426	0.000289537
ST13	2.23781	0.00069958	0.598715	0.00138042	0.628217	0.00174336	-0.523073	0.00428909
TMEM251	1.83456	0.00199585	0.47052	0.00432404	0.609557	0.00259845	-0.377379	0.0477311
TMTC4	2.27149	0.00683631	0.289167	0.236643	0.453492	0.0340277	-0.520334	0.00453295
TNFAIP8	-1.50988	0.00685932	-0.216997	0.146181	-0.44501	0.0379585	0.385047	0.043036
TNRC6B	1.26244	0.00356372	0.260946	0.0806879	0.494205	0.0193942	-0.538135	0.00313825
